# Supplementary material for: Evidence of the interplay of genetics and culture in Ethiopia
Source: Nat Commun. 2021 Jun 11;12:3581. doi: 10.1038/s41467-021-23712-w (PMC8196081; doi:10.1038/s41467-021-23712-w)
Supplement: Supplementary file 4 — Supplementary Data 1-13 [file 41467_2021_23712_MOESM4_ESM.xlsx]

## Sheet: Supplementary Data 1. Sampled Ethiopian groups.
Ethnicity	Language group	Self-reported 1st language	Self-reported 2nd language	n
Afar (AFA)	Afroasiatic_Cushitic	Afar (AF)	Amharic	9
		''	Tigrinya	1
Agaw (AGA)	Afroasiatic_Cushitic	Agaw (AG)	Amharic	14
		Amharic (AM)	Agaw	6
			None	10
		unknown	unknown	2
Alae (ALA)	Afroasiatic_Cushitic	Alae (GB)	Amharic	16
			Bana	1
			Affa Honso	7
			None	8
			Oromiffa	2
		Masholae (MH)	Oromiffa	5
		Oromiffa (OR)	Amharic	3
			Alae	3
			Masholae	1
Amhara (AMH)	Afroasiatic_Semitic	Amharic	None	25
			Oromiffa	2
		Oromiffa	Amharic	1
		unknown	unknown	26
Anuak (ANU)	Nilo-Saharan	Anuak (AN)	Amharic	9
Arbore (ARB)	Afroasiatic_Cushitic	Arbore (AE)	Amharic	4
			None	3
			Oromiffa	7
Ari (Aari) (ARI)	Afroasiatic_Omotic	unknown	unknown	2
Ari_Cultivator (ARI_C)	Afroasiatic_Omotic	Ari (AA)	Amharic	9
			None	5
Ari_Potter (ARI_P)	Afroasiatic_Omotic	Ari	Amharic	4
			Bana	1
			None	19
Ari_Smith (ARI_S)	Afroasiatic_Omotic	Ari	Amharic	4
			None	10
Bana (BAN)	Afroasiatic_Omotic	Amharic	Bana	1
		Bana (BE)	Ari	4
			Amharic	14
			Hamar	1
			None	8
Basket (BAS)	Afroasiatic_Omotic	Amharic	Basket	1
		Basket (BK)	Amharic	13
Bench (BEN)	Afroasiatic_Omotic	Bench (BN)	Amharic	9
			Kafacho	2
			None	1
Berta (BER)	Nilo-Saharan	Berta (BT)	Amharic	8
			Oromiffa	3
			unknown	2
BetaIsrael (BET)	Afroasiatic_Semitic	unknown	unknown	13
Bodi (BOD)	Nilo-Saharan	Bodi (BD)	Amharic	9
			None	5
Burji (BUR)	Afroasiatic_Cushitic	Burji (BR)	Amharic	2
			None	3
			Oromiffa	10
		Oromiffa	Amharic	8
			Burji	1
Chabu (CHA)	Unclassified	Chabu (CH)	Kafa/Shekacho	11
Chara (CHR)	Afroasiatic_Omotic	Chara (CR)	Kafacho	17
Dasanech (DAS)	Afroasiatic_Cushitic	Dasenech (DS)	Amharic	7
			None	8
Dawro (DAW)	Afroasiatic_Omotic	Dawro (DW)	Amharic	13
			None	1
Dhime (DHI)	Afroasiatic_Omotic	Dhime (DM)	Amharic	11
			Bodi	9
		Gofa (GF)	Amharic	1
Dirasha (DIR)	Afroasiatic_Cushitic	Amharic	Dirasha	2
		Dirasha (DR)	Amharic	10
			Oromiffa	1
		Oromiffa	Amharic	3
			Dirasha	1
Dizi (DIZ)	Afroasiatic_Omotic	Amharic	Dizi	3
		Dizi (DI)	Amharic	10
			None	1
Dorze (DOR)	Afroasiatic_Omotic	Dorze (DZ)	Gamo (other)	15
Gedeo (GED)	Afroasiatic_Cushitic	Gedeo (GE)	Amharic	21
GentaGamo (GEN)	Afroasiatic_Omotic	Amharic	Gamo (other)	1
			GentaGamo	2
			None	1
		Gamo (other) (GM)	Amharic	2
		GentaGamo (GN)	Amharic	4
			Gidicho	2
			Gamo (other)	3
Gidicho (GID)	Afroasiatic_Omotic	Gidicho (GG)	Amharic	6
			GentaGamo	5
Gofa (GOF)	Afroasiatic_Omotic	Amharic	Gofa	3
			Gamo (other)	3
			None	3
		Gofa	Amharic	2
			Gamo (other)	2
		Gamo (other)	Amharic	2
Gumuz (GUM)	Nilo-Saharan	Gumuz (GU)	Amharic	2
		unknown	unknown	20
Gurage (GUR)	Afroasiatic_Semitic	Amharic	Gamo (other)	1
			Gurage	2
			None	3
			Oromiffa	1
		Gurage (GR)	Amharic	7
			Sidama	1
		Oromiffa	Amharic	1
Hadiya (HAD)	Afroasiatic_Cushitic	Amharic	Hadiya	2
			None	1
		Hadiya (HD)	Amharic	11
Halaba (HAL)	Afroasiatic_Cushitic	Halaba (AL)	Amharic	13
		Amharic	Halaba	1
Hamar (HAM)	Afroasiatic_Omotic	Amharic	Hamar	1
		Hamar (HM)	Amharic	7
			Karo	1
			None	5
Honsita (HON)	Afroasiatic_Cushitic	Amharic	Affa Honso	3
			None	1
		Affa Honso (KS)	Amharic	10
			Dirasha	2
			Gamo (other)	1
Kafacho (KAF)	Afroasiatic_Omotic	Kafacho (KF)	Amharic	16
Kambata (KAM)	Afroasiatic_Cushitic	Amharic	Kambata	1
		Kambata (KM)	Amharic	12
Karo (KAR)	Afroasiatic_Omotic	Karo (KO)	Hamar	14
Komo (KOM)	Nilo-Saharan	Komo (KE)	Mao	1
			None	4
			Oromiffa	3
Konta (KON)	Afroasiatic_Omotic	Konta (KN)	Amharic	16
Kore (KOR)	Afroasiatic_Omotic	Amharic	Kore	3
		Kore (KR)	Amharic	5
			Oromiffa	2
		Oromiffa	Amharic	6
Kwegu (KWE)	Nilo-Saharan	Karo	Kwegu	1
		Kwegu (KW)	Karo	6
			None	3
Maleh (MAL)	Afroasiatic_Omotic	Maleh (ML)	Amharic	9
			Gofa	2
Manja (MAN)	Afroasiatic_Omotic	Manja (MA)	Dawro	14
Manjo (MAJ)	Afroasiatic_Omotic	Kafa/Shekacho (SC)	Amharic	11
Mao (MAO)	Afroasiatic_Omotic	Mao (ME)	Oromiffa	1
		Oromiffa	Amharic	5
			Mao	2
			None	1
Masholae (MAS)	Afroasiatic_Cushitic	Alae	Oromiffa	1
		Masholae	Amharic	8
			Dirasha	3
			Oromiffa	2
		Oromiffa	Amharic	4
			Masholae	1
Meinit (MEI)	Nilo-Saharan	Meinit (MT)	Amharic	14
			Bench	1
Mezhenger (MEZ)	Nilo-Saharan	Mezhenger (MG)	Amharic	9
			None	5
Mossiye (MOS)	Afroasiatic_Cushitic	Mossiye (BU)	Amharic	2
			Gamo (other)	2
			None	1
		Gamo (other)	Amharic	3
			Mossiye	1
			Dirasha	1
Murle (MUR)	Nilo-Saharan	Nyangatom (BM)	Amharic	6
			None	6
		Murle (MB)	Nyangatom	1
Mursi (MUS)	Nilo-Saharan	Mursi (MU)	None	10
		unknown	unknown	2
Nao (NAO)	Afroasiatic_Omotic	Kafacho	Amharic	1
		Nao (NO)	Kafacho	16
NegedeWoyto (NEG)	Unclassified	Amharic	None	9
Nuer (NUE)	Nilo-Saharan	Nuer (NR)	Amharic	2
			English	1
			None	8
Nyangatom (NYA)	Nilo-Saharan	Nyangatom	Amharic	7
			None	5
Oromo (ORO)	Afroasiatic_Cushitic	Oromiffa	Amharic	7
		unknown	unknown	28
OtherGamo (OTH)	Afroasiatic_Omotic	Amharic	Gamo (other)	10
		Gamo (other)	Amharic	6
Qimant (QIM)	Afroasiatic_Cushitic	Amharic	None	16
			QM	1
Shekacho (SHK)	Afroasiatic_Omotic	Kafa/Shekacho	Amharic	16
Sheko (SHE)	Afroasiatic_Omotic	Sheko (SK)	Amharic	15
Shinasha (SHI)	Afroasiatic_Omotic	Oromiffa	Amharic	1
		Shinasha (SA)	Amharic	16
			Oromiffa	1
Sidama (SID)	Afroasiatic_Cushitic	Amharic	Sidama	2
		Sidama (SD)	Amharic	19
Somali (SOM)	Afroasiatic_Cushitic	Amharic	None	2
		unknown	unknown	24
Suri (SUR)	Nilo-Saharan	Suri (SR)	Amharic	14
Tigraway (TIG)	Afroasiatic_Semitic	Amharic	None	2
			Oromiffa	1
			Tigrinya	2
		Tigrinya (TG)	Amharic	8
Tsamay (TSA)	Afroasiatic_Cushitic	Bana	Amharic	1
		Alae	Amharic	1
		Tsamay (TY)	Amharic	3
			Bana	12
			None	1
Wolayta (WOL)	Afroasiatic_Omotic	Gamo (other)	Amharic	1
		unknown	unknown	21
		Wolayta (WL)	Amharic	3
Wolayta_Cultivator (WOL_C)	Afroasiatic_Omotic	Wolayta	Amharic	6
Wolayta_Potter (WOL_P)	Afroasiatic_Omotic	Wolayta	Amharic	1
			None	9
Wolayta_Smith (WOL_S)	Afroasiatic_Omotic	Wolayta	Amharic	1
			None	11
Wolayta_Tanner (WOL_T)	Afroasiatic_Omotic	Wolayta	Amharic	2
			None	6
Wolayta_Weaver (WOL_W)	Afroasiatic_Omotic	Wolayta	None	12
Yem (YEM)	Afroasiatic_Omotic	Yem (YM)	Amharic	13
Zayse (ZAY)	Afroasiatic_Omotic	Amharic	None	1
			Zayse	4
		Zayse (ZS)	Amharic	11
			None	1
Zilmamo (ZIL)	Nilo-Saharan	Zilmamo (ZL)	Suri	12
Supplementary Data 1. Features of the 1,214 Ethiopian samples included in this work, including ethnicity, language group and self-reported first and second languages (n = sample size). “Language group” is given at the first (“Nilo-Saharan”) and to the second (other languages) classification level at www.ethnologue.com; all Nilo-Saharan speakers are from the “Satellite-Core” second classification.…

## Sheet: Supplementary Data 2. Sampled Group alternative names
Group's Self-Name	Ethnologue's Entry Group/Language Names	Ethnologue's Alternate Language/Group Names & Spellings	Ethnologue’s full language classification	Remarks
Afar	Afar	Adal, Afaraf, Affar, Affarigna, Qafar af, ʿAfár af, “Danakil” (pej.), “Denkel” (pej.)	Afro-Asiatic, Cushitic, East, Saho-Afar
Agaw	Awngi	Agau, Agaw, Agew, Agew-Awi, Agow, Awŋi, Awawar, Awi, Awija, Awiya, Damot, Kwollanyoch, “Kumfel” (pej.), “Kunfel” (pej.), “Kunfäl” (pej.)	Afro-Asiatic, Cushitic, Central, Southern
Halaba	Alaba K'abeena	Alaaba, Allaaba, Halaba, K’abeena, K’abena, Qebena, Wanbasana	Afro-Asiatic, Cushitic, East, Highland
Alae	Ale	Dabosse, Debase, Dobase, Dullay, Gobeze, Qawko, Werizoid, “Gauwada” (pej.), “Gawata” (pej.), “Gawwada” (pej.), “Gewada” (pej.), “Kawwad’a” (pej.), “Kawwada” (pej.)	Afro-Asiatic, Cushitic, East, Dullay
Amhara	Amhara	Abyssinian, Amarigna, Amarinya, Amhara, Ethiopian	Afro-Asiatic, Semitic, South, Ethiopian, South, Transversal, Amharic-Argobba
Anuak	Anuak	Anyiwak, Anyuak, Anywa, Anywaa, Anywak, Bar, Burjin, Dha Anywaa, Jambo, Miroy, Moojanga, Nuro, Yambo, Yembo	Nilo-Saharan, Satellite-Core, Core, Eastern Sudanic, Southern (n languages), Nilotic, Western, Luo, Northern, Anuak
Arbore	Arbore	Arbora, Arborie, Erbore, Irbore	Afro-Asiatic, Cushitic, East, Western Omo-Tana
Ari	Aari	Aarai, Ara, Ari, Aro, “Shankilla” (pej.), “Shankilligna” (pej.), “Shankillinya” (pej.)	Afro-Asiatic, Omotic, South
Basket	Basketo	Baskatta, Basketo-Dokka, Basketto, Mesketo, Misketto	Afro-Asiatic, Omotic, North, Gonga-Gimojan, Gimojan, Ometo-Gimira, Ometo, West
Bana	Hamer-Banna	Amar, Amarcocche, Amer, Ammar, Bana, Banna, Bena, Beshada, Cocche, Hamar, Hamar-Benna, Hamar-Koke, Hamer, Hammer, Hammercoche, Kara Kerre	Afro-Asiatic, Omotic, South
Bench	Bench	Benchnon, Bencnon, Dizu, “Ghimarra” (pej.), “Gimarra” (pej.), “Gimira” (pej.)	Afro-Asiatic, Omotic, North, Gonga-Gimojan, Gimojan, Ometo-Gimira, Gimira
Berta	Berta	Barta, Bela-Shangul, Bela-Shanguru, Bertha, Burta, Funj, Jebelawi, Rotana, Wetawit	Nilo-Saharan, Satellite-Core, Satellites
Beta Israel	Tigrigna	Beta Israel, Tigray, Tigrie, Tigrinya	Afro-Asiatic, Semitic, South, Ethiopian, North
Bodi	Me'en	Me’enite, Mekan, Mela, Men, Meqan, Mie’en, Mieken, Suro, “Teshenna” (pej.), “Teshina” (pej.), “Tishana” (pej.), “Tishena” (pej.)	Nilo-Saharan, Satellite-Core, Core, Eastern Sudanic, Southern (n languages), Surmic, South, Southeast, Pastoral, Me’en
Burji	Burji	Bambala, Bembala, Daashi	Afro-Asiatic, Cushitic, East, Highland
Chabu	Chabu	Chabu, Sabu, “Mekeyer” (pej.), “Mikair” (pej.), “Mikeyir” (pej.), “Shako” (pej.)	Unclassified
Chara	Chara	Ciara, Gimiri Nona	Afro-Asiatic, Omotic, North, Gonga-Gimojan, Gimojan, Ometo-Gimira, Chara
Dasanech	Daasanach	Af ’Daasanach, Daasanech, Dama, Dasenech, Dathanaic, Dathanaik, Dathanik, Dhaasanac, Gallab, Galuba, Gelab, Geleb, Geleba, Gelebinya, Gelubba, Gheleba, Marille, Merile, Merille, Morille, Reshiat, Russia, af’Daasanach, “Shangilla” (pej.)	Afro-Asiatic, Cushitic, East, Western Omo-Tana
Dawro	Dawro	Dauro, Dawuro, Ometay, “Cullo” (pej.), “Kullo” (pej.)	Afro-Asiatic, Omotic, North, Gonga-Gimojan, Gimojan, Ometo-Gimira, Ometo, Central
Manja	No entry	No entry	No entry
Dhime	Dime	Dim-af, Dim-ap, Dima	Afro-Asiatic, Omotic, South
Dirasha	Dirasha	Derashe, Dhirasha, Dhiraytata, Diraasha, Dirashitata, Dirayta, Diraytta, Gardulla, Gedoligna, Ghidole, Gidole	Afro-Asiatic, Cushitic, East, Konso-Gidole
Dizi	Dizin	Diizinuog, Dizi, Dizi-Maji, Dizinog, Dizinya, Maji, Majinya, Sizi, Twoyu	Afro-Asiatic, Omotic, North, Dizoid
Dorze	Dorze	None	Afro-Asiatic, Omotic, North, Gonga-Gimojan, Gimojan, Ometo-Gimira, Ometo, Central
Gamo	Gamo	Gemu	Afro-Asiatic, Omotic, North, Gonga-Gimojan, Gimojan, Ometo-Gimira, Ometo, Central
Gedeo	Gedeo	Geddeo, “Darasa” (pej.), “Darassa” (pej.), “Derasa” (pej.), “Derasanya” (pej.), “Deresa” (pej.)	Afro-Asiatic, Cushitic, East, Highland
Gidicho	Kachama-Ganjule	Qechem	Afro-Asiatic, Omotic, North, Gonga-Gimojan, Gimojan, Ometo-Gimira, Ometo, East	Dialects: Ganjule (Ganjawle), Ganta, Kachama, Gats’ame (Gatame, Get’eme, Makka), Haro (Gidicho, Harro)
Gofa	Gofa	Goffa, Goofa	Afro-Asiatic, Omotic, North, Gonga-Gimojan, Gimojan, Ometo-Gimira, Ometo, Central
Gumuz	Gumuz	B’ega, Bega-Tse, Debatsa, Debuga, Dehenda, Gombo, Gumis, Gumz, Kadallu, Mendeya, Sa-B’aga, Sigumza, “Shankillinya” (pej.)	Nilo-Saharan, Satellite-Core, Core, B’aga
Gurage	Sebat Bet Gurage	Central West Gurage, Gouraghie, Gurage, Guragie, Gurague, West Gurage	Afro-Asiatic, Semitic, South, Ethiopian, South, Outer, tt-Group	Eastern & Western Gurage
Gurage	Kistane	Central West Gurage, Gouraghie, Gurage, Guragie, Gurague, West Gurage	Afro-Asiatic, Semitic, South, Ethiopian, South, Outer, n-Group	North Gurage, Soddo, Soddo Gurage
Hadiya	Hadiyya	Adea, Adiya, Adiye, Hadia, Hadiya, Hadya	Afro-Asiatic, Cushitic, East, Highland
Hamar	Hamer-Banna	Amar, Amarcocche, Amer, Ammar, Bana, Banna, Bena, Beshada, Cocche, Hamar, Hamar-Benna, Hamar-Koke, Hamer, Hammer, Hammercoche, Kara Kerre	Afro-Asiatic, Omotic, South
Honsita	Konso	Af Kareti, Afa Karatti, Conso, Gato, Karate, Kareti, Komso	Afro-Asiatic, Cushitic, East, Konso-Gidole
Kafacho	Kafa	Caafiti, Caffino, Kaffa, Kaficho, Kefa, Keffa, Kefficho, Manjo	Afro-Asiatic, Omotic, North, Gonga-Gimojan, Gonga, South
Kambata	Kambaata	Donga, Kambara, Kambata, Kambatta, Kemata, Kembata	Afro-Asiatic, Cushitic, East, Highland
Karo	Karo	Cherre, Kara, Kere, Kerre	Afro-Asiatic, Omotic, South
Manjo	Kafa	Caafiti, Caffino, Kaffa, Kaficho, Kefa, Keffa, Kefficho, Manjo	Afro-Asiatic, Omotic, North, Gonga-Gimojan, Gonga, South	Manjo is an argot based on Kafa [kbr] (Bender 1983b)
Komo	Komo	Central Koma, Gʊ̀ Kɔ̀mɔ̀, Koma, Madiin, South Koma, Tta Komo	Nilo-Saharan, Satellite-Core, Core, Koman
Konta	Dawro	Dauro, Dawuro, Ometay, “Cullo” (pej.), “Kullo” (pej.)	Afro-Asiatic, Omotic, North, Gonga-Gimojan, Gimojan, Ometo-Gimira, Ometo, Central
Kore	Koorete	Amaarro, Amarro, Badittu, Haro, Harro, Koore, Kore, Koyra, Kwera, Nuna	Afro-Asiatic, Omotic, North, Gonga-Gimojan, Gimojan, Ometo-Gimira, Ometo, East
Kwegu	Kwegu	Bacha, Koegu, Koyego, Kwegi, Menja, Nidi	Nilo-Saharan, Satellite-Core, Core, Eastern Sudanic, Southern (n languages), Surmic, South, Southeast, Kwegu
Maleh	Male	Maale, Malie	Afro-Asiatic, Omotic, North, Gonga-Gimojan, Gimojan, Ometo-Gimira, Ometo
Mao	Anfillo	Southern Mao	Afro-Asiatic, Omotic, North, Gonga-Gimojan, Gonga, Central
Masholae	Bussa	Buusa, D’oopace, D’opaasunte, Dobase, Gobeze, Goraze, Gowase, Lohu, Mashelle, Mashile, Masholle, Mosittacha, Mosittata, Mosiye, Mossiye, Musiye, Orase	Afro-Asiatic, Cushitic, East, Konso-Gidole
Meinit	Me'en	Me’enite, Mekan, Mela, Men, Meqan, Mie’en, Mieken, Suro, “Teshenna” (pej.), “Teshina” (pej.), “Tishana” (pej.), “Tishena” (pej.)	Nilo-Saharan, Satellite-Core, Core, Eastern Sudanic, Southern (n languages), Surmic, South, Southeast, Pastoral, Me’en
Mezhenger	Majang	Ajo, Ato Majang, Ato Majanger-Onk, Majanjiro, Masango, Masongo, Mejenger, Mesengo, Messengo, Mezhenger, Ojanjur, Tama	Nilo-Saharan, Satellite-Core, Core, Eastern Sudanic, Southern (n languages), Surmic, North, Majang
Mossiye	Bussa	Buusa, D’oopace, D’opaasunte, Dobase, Gobeze, Goraze, Gowase, Lohu, Mashelle, Mashile, Masholle, Mosittacha, Mosittata, Mosiye, Mossiye, Musiye, Orase	Afro-Asiatic, Cushitic, East, Konso-Gidole
Murle	Me'en	Me’enite, Mekan, Mela, Men, Meqan, Mie’en, Mieken, Suro, “Teshenna” (pej.), “Teshina” (pej.), “Tishana” (pej.), “Tishena” (pej.)	Nilo-Saharan, Satellite-Core, Core, Eastern Sudanic, Southern (n languages), Surmic, South, Southeast, Pastoral, Me’en
Mursi	Mursi	Dama, Merdu, Meritu, Munɛn, Mursinya, Murzi, Murzu, Nyikalabong	Nilo-Saharan, Satellite-Core, Core, Eastern Sudanic, Southern (n languages), Surmic, South, Southeast, Pastoral, Suri
Nao	Nayi	Na’o	Afro-Asiatic, Omotic, North, Dizoid
NegedeWoyto	Weyto	Wayto, Weyt’o	Unclassified	No known L1 speakers
Nuer	Nuer	Naath, Nuwer	Nilo-Saharan, Satellite-Core, Core, Eastern Sudanic, Southern (n languages), Nilotic, Western, Dinka-Nuer, Nuer
Nyangatom	Nyangatom	Dongiro, Donyiro, Idongiro, Inyangatom	Nilo-Saharan, Satellite-Core, Core, Eastern Sudanic, Southern (n languages), Nilotic, Eastern, Lotuxo-Teso, Teso-Turkana, Turkana
Oromo	Oromo			Borana-Arsi-Guji Oromo [gax], Eastern Oromo [hae], Orma [orc](Kenya), West Central Oromo [gaz]
Oromo	Oromo, Borana-Arsi-Guji	Afan Oromo, Booranaa, Borana, Oromiffa, Oromoo, Southern Oromo, “Galla” (pej.), “Galligna” (pej.), “Gallinya” (pej.)	Afro-Asiatic, Cushitic, East, Oromo
Qimant	Qimant	Agaw, Kemant, Kemantney, Kimanteney, Qemant, Western Agaw	Afro-Asiatic, Cushitic, Central, Western
Shekacho	Shekkacho	Mocha, Shakacho, Shekacho, Shekecho, Shekicho, Shekka, Šakačo, Šekki noono	Afro-Asiatic, Omotic, North, Gonga-Gimojan, Gonga, South
Sheko	Sheko	Shak, Shako, Shekka, Shekko, Tschako	Afro-Asiatic, Omotic, North, Dizoid
Shinasha	Borna/Boro/Bworo	Borəni noon, Bora, Borí noonə, Boro, Bworo, Dangabo, Gonga, Scinacia, Shinasha, Shinassha, Shinicho, Šinaša	Afro-Asiatic, Omotic, North, Gonga-Gimojan, Gonga, North
Sidama	Sidamo	Sidaama, Sidaamu afii, Sidama, Sidaminya, Sidámo ’Afó	Afro-Asiatic, Cushitic, East, Highland
Somali	Somali	Af-Soomaali, Common Somali, Somalie, Standard Somali	Afro-Asiatic, Cushitic, East, Somali
Suri	Suri	Churi, Dama, Dhuri, Eastern Suri, Shuri, Shuro, Surma	Nilo-Saharan, Satellite-Core, Core, Eastern Sudanic, Southern (n languages), Surmic, South, Southeast, Pastoral, Suri
Tigraway	Tigrigna	Beta Israel, Tigray, Tigrie, Tigrinya	Afro-Asiatic, Semitic, South, Ethiopian, North
Tsamay	Tsamai	Bago S’aamakk-Ulo, Cule, Kuile, Kule, S’amai, Tamaha, Ts’amay, Tsamakko, Tsamako, Tsemay	Afro-Asiatic, Cushitic, East, Dullay
Wolayta	Wolaytta	Borodda, Ometo, Uba, Welaita, Wolaita, Wolaitta, Wolataita, Wolayta, “Ualamo” (pej.), “Uollamo” (pej.), “Walamo” (pej.), “Wallamo” (pej.), “Welamo” (pej.), “Wellamo” (pej.), “Wollamo” (pej.)	Afro-Asiatic, Omotic, North, Gonga-Gimojan, Gimojan, Ometo-Gimira, Ometo, Central
Yem	Yemsa	Yem, “Janjerinya” (pej.), “Janjero” (pej.), “Janjor” (pej.), “Yangaro” (pej.), “Zinjero” (pej.)	Afro-Asiatic, Omotic, North, Gonga-Gimojan, Gimojan, Janjero
Zayse	Zaysete	Korisadam, Zagisite, Zaisse, Zayse, Zayse-Zergulla, Zaysinya, Zaysitè, Zaysse, Zeyese	Afro-Asiatic, Omotic, North, Gonga-Gimojan, Gimojan, Ometo-Gimira, Ometo, East
Zilmamo	Kacipo-Balesi	Kacipo, Silmamo, Suri, Suri-Baale, Tsilmano, Zelmam, Zelmamu, Zilmamu, Zulmamu	Nilo-Saharan, Satellite-Core, Core, Eastern Sudanic, Southern (n languages), Surmic, South, Southwest, Kacipo-Balesi
Supplementary Data 2. Sampled groups' alternative names.

## Sheet: Supplementary Data 3. Present-day non-Ethiopian groups
Region	Population label	n	Reference	Region	Population label	n	Reference
AM	Algonquin	8	Lazaridis et al 2014	SA	Malawi_Chewa	11	Skoglund et al 2017
AM	Aymara	4	Lazaridis et al 2014	SA	Malawi_Ngoni	4	Skoglund et al 2017
AM	Bolivian_LaPaz	3	Lazaridis et al 2014	SA	Malawi_Tumbuka	10	Skoglund et al 2017
AM	Bolivian_Pando	3	Lazaridis et al 2014	SA	Malawi_Yao	9	Skoglund et al 2017
AM	Cabecar	6	Lazaridis et al 2014	SA	Nama	16	Lazaridis et al 2014
AM	Chilote	3	Lazaridis et al 2014	SA	Naro	8	Lazaridis et al 2014
AM	Chipewyan	19	Lazaridis et al 2014	SA	Shua	9	Lazaridis et al 2014
AM	Cree	11	Lazaridis et al 2014	SA	Taa_East	6	Lazaridis et al 2014
AM	Guarani	4	Lazaridis et al 2014	SA	Taa_North	9	Lazaridis et al 2014
AM	Kaqchikel	5	Lazaridis et al 2014	SA	Taa_West	15	Lazaridis et al 2014
AM	Karitiana	10	Lazaridis et al 2014	SA	Tshwa	4	Lazaridis et al 2014
AM	Mayan	17	Lazaridis et al 2014	SA	Tswana	5	Lazaridis et al 2014
AM	Mixe	10	Lazaridis et al 2014	SA	Wambo	5	Lazaridis et al 2014
AM	Mixtec	10	Lazaridis et al 2014	SA	Xuun	13	Lazaridis et al 2014
AM	Ojibwa	12	Lazaridis et al 2014	SA	Zulu	100	Gurdasani et al 2015
AM	Piapoco	3	Lazaridis et al 2014	SO	Somali	13	Lazaridis et al 2014
AM	Pima	11	Lazaridis et al 2014	SS	Balochi	5	Lazaridis et al 2014
AM	Quechua_Coriell	5	Lazaridis et al 2014	SS	Bengali_Bangladesh_BEB	7	Lazaridis et al 2014
AM	Surui	8	Lazaridis et al 2014	SS	Brahui	20	Lazaridis et al 2014
AM	Zapotec	10	Lazaridis et al 2014	SS	Burusho	23	Lazaridis et al 2014
CA	BiakaPygmy	20	Lazaridis et al 2014	SS	Cochin_Jew	5	Lazaridis et al 2014
CA	Cameroon_Aghem	28	Lipson et al 2020	SS	GujaratiA_GIH	5	Lazaridis et al 2014
CA	Cameroon_Bafut	15	Lipson et al 2020	SS	GujaratiB_GIH	5	Lazaridis et al 2014
CA	Cameroon_Baka	2	Mallick et al 2016	SS	GujaratiC_GIH	5	Lazaridis et al 2014
CA	Cameroon_Bakoko	1	Lipson et al 2020	SS	GujaratiD_GIH	5	Lazaridis et al 2014
CA	Cameroon_Bakola	2	Mallick et al 2016	SS	Hazara	13	Lazaridis et al 2014
CA	Cameroon_Bangwa	3	Lipson et al 2020	SS	India_Hindu	12	Lopez et al 2017
CA	Cameroon_Bedzan	2	Mallick et al 2016	SS	India_Zoroastrian	13	Lopez et al 2017
CA	Cameroon_Fulani	2	Mallick et al 2016	SS	Kalash	16	Lazaridis et al 2014
CA	Cameroon_Kotoko	7	this study	SS	Kharia	8	Lazaridis et al 2014
CA	Cameroon_Mada	2	Mallick et al 2016	SS	Kusunda	7	Lazaridis et al 2014
CA	Cameroon_Mbo	28	Lipson et al 2020	SS	Lodhi	13	Lazaridis et al 2014
CA	Cameroon_Ngumba	2	Mallick et al 2016	SS	Makrani	9	Lazaridis et al 2014
CA	Cameroon_Tikar_South	2	Mallick et al 2016	SS	Mala	13	Lazaridis et al 2014
CA	Esan_Nigeria_ESN	8	Lazaridis et al 2014	SS	Onge	6	Lazaridis et al 2014
CA	MbutiPygmy	10	Lazaridis et al 2014	SS	Pathan	19	Lazaridis et al 2014
CA	Yoruba	70	Lazaridis et al 2014	SS	Punjabi_Lahore_PJL	8	Lazaridis et al 2014
CS	Aleut	5	Lazaridis et al 2014	SS	Sindhi	18	Lazaridis et al 2014
CS	Altaian	7	Lazaridis et al 2014	SS	Tiwari	14	Lazaridis et al 2014
CS	Chukchi	18	Lazaridis et al 2014	SS	Vishwabrahmin	13	Lazaridis et al 2014
CS	Dolgan	3	Lazaridis et al 2014	WA	CentralAfricanRepublic_Kaba	2	Mallick et al 2016
CS	Eskimo_Chaplin	4	Lazaridis et al 2014	WA	Chad_Bulala	2	Mallick et al 2016
CS	Eskimo_Naukan	11	Lazaridis et al 2014	WA	Chad_Laka	2	Mallick et al 2016
CS	Eskimo_Sireniki	4	Lazaridis et al 2014	WA	Gambian_GWD	6	Lazaridis et al 2014
CS	Even	8	Lazaridis et al 2014	WA	Mandenka	17	Lazaridis et al 2014
CS	Itelmen	5	Lazaridis et al 2014	WA	Mende_Sierra_Leone_MSL	8	Lazaridis et al 2014
CS	Kalmyk	10	Lazaridis et al 2014	WA	Senegal	13	this study
CS	Koryak	9	Lazaridis et al 2014	WE	Abkhasian	9	Lazaridis et al 2014
CS	Kyrgyz	9	Lazaridis et al 2014	WE	Adygei	16	Lazaridis et al 2014
CS	Mansi	8	Lazaridis et al 2014	WE	Albanian	6	Lazaridis et al 2014
CS	Nganasan	10	Lazaridis et al 2014	WE	Armenian	9	Lazaridis et al 2014
CS	Russian	22	Lazaridis et al 2014	WE	Ashkenazi_Jew	7	Lazaridis et al 2014
CS	Selkup	10	Lazaridis et al 2014	WE	Balkar	10	Lazaridis et al 2014
CS	Tajik_Pomiri	8	Lazaridis et al 2014	WE	Basque_French	20	Lazaridis et al 2014
CS	Tlingit	4	Lazaridis et al 2014	WE	Basque_Spanish	9	Lazaridis et al 2014
CS	Tubalar	18	Lazaridis et al 2014	WE	BedouinA	25	Lazaridis et al 2014
CS	Turkmen	7	Lazaridis et al 2014	WE	BedouinB	19	Lazaridis et al 2014
CS	Tuvinian	9	Lazaridis et al 2014	WE	Belarusian	10	Lazaridis et al 2014
CS	Ulchi	23	Lazaridis et al 2014	WE	Bulgarian	9	Lazaridis et al 2014
CS	Yakut	20	Lazaridis et al 2014	WE	Chechen	9	Lazaridis et al 2014
CS	Yukagir_Forest	4	Lazaridis et al 2014	WE	Chuvash	10	Lazaridis et al 2014
CS	Yukagir_Tundra	13	Lazaridis et al 2014	WE	Croatian	10	Lazaridis et al 2014
EA	BantuKenya	6	Lazaridis et al 2014	WE	Cypriot	8	Lazaridis et al 2014
EA	Buganda	96	Gurdasani et al 2015	WE	Czech	10	Lazaridis et al 2014
EA	Datog	3	Lazaridis et al 2014	WE	Druze	35	Lazaridis et al 2014
EA	Dinka	7	Lazaridis et al 2014	WE	English_Cornwall_GBR	5	Lazaridis et al 2014
EA	Hadza	14	Lazaridis et al 2014	WE	English_Kent_GBR	5	Lazaridis et al 2014
EA	Hadza_Henn	3	Lazaridis et al 2014	WE	Estonian	10	Lazaridis et al 2014
EA	Kenya_Elmolo	2	Mallick et al 2016	WE	Finnish_FIN	7	Lazaridis et al 2014
EA	Kenya_Kikuyu	2	Mallick et al 2016	WE	French	25	Lazaridis et al 2014
EA	Kenya_Ogiek	2	Mallick et al 2016	WE	French_South	7	Lazaridis et al 2014
EA	Kenya_Rendille	2	Mallick et al 2016	WE	Georgian_Jew	7	Lazaridis et al 2014
EA	Kenya_Sengwer	2	Mallick et al 2016	WE	Georgian_Megrels	10	Lazaridis et al 2014
EA	Kikuyu	4	Lazaridis et al 2014	WE	Greek_Comas	14	Lazaridis et al 2014
EA	Luhya_Kenya_LWK	8	Lazaridis et al 2014	WE	Greek_Coriell	6	Lazaridis et al 2014
EA	Luo	8	Lazaridis et al 2014	WE	Hungarian_Coriell	10	Lazaridis et al 2014
EA	Masai_Ayodo	2	Lazaridis et al 2014	WE	Hungarian_Metspalu	10	Lazaridis et al 2014
EA	Masai_Kinyawa_MKK	9	Lazaridis et al 2014	WE	Icelandic	12	Lazaridis et al 2014
EA	Sandawe	22	Lazaridis et al 2014	WE	Iran_Fars	17	Lopez et al 2017
EA	Tanzania_Hadza	2	Mallick et al 2016	WE	Iranian	8	Lazaridis et al 2014
EA	Tanzania_Iraqw	2	Mallick et al 2016	WE	Iranian_Jew	9	Lazaridis et al 2014
EA	Tanzania_Sandawe	1	Mallick et al 2016	WE	Iran_Zoroastrian	27	Lopez et al 2017
EA	Uganda_Muganda	6	this study	WE	Iraqi_Jew	6	Lazaridis et al 2014
EA	Uganda_Mussese	6	this study	WE	Israeli_Arabs	23	this study
ES	Ami_Coriell	10	Lazaridis et al 2014	WE	Italian_Bergamo	12	Lazaridis et al 2014
ES	Atayal_Coriell	9	Lazaridis et al 2014	WE	Italian_EastSicilian	5	Lazaridis et al 2014
ES	Cambodian	8	Lazaridis et al 2014	WE	Italian_Tuscan	8	Lazaridis et al 2014
ES	Dai	10	Lazaridis et al 2014	WE	Italian_WestSicilian	6	Lazaridis et al 2014
ES	Daur	9	Lazaridis et al 2014	WE	Jordanian	4	Lazaridis et al 2014
ES	Han	33	Lazaridis et al 2014	WE	Kumyk	8	Lazaridis et al 2014
ES	Han_NChina	10	Lazaridis et al 2014	WE	Lebanese	8	Lazaridis et al 2014
ES	Hezhen	7	Lazaridis et al 2014	WE	Lezgin	9	Lazaridis et al 2014
ES	Japanese	29	Lazaridis et al 2014	WE	Lithuanian	10	Lazaridis et al 2014
ES	Kinh_Vietnam_KHV	8	Lazaridis et al 2014	WE	Maltese	8	Lazaridis et al 2014
ES	Korean	6	Lazaridis et al 2014	WE	Mordovian	10	Lazaridis et al 2014
ES	Lahu	7	Lazaridis et al 2014	WE	Nogai	9	Lazaridis et al 2014
ES	Miao	10	Lazaridis et al 2014	WE	North_Ossetian	10	Lazaridis et al 2014
ES	Mongola	6	Lazaridis et al 2014	WE	Norwegian	11	Lazaridis et al 2014
ES	Naxi	8	Lazaridis et al 2014	WE	Orcadian	12	Lazaridis et al 2014
ES	Oroqen	9	Lazaridis et al 2014	WE	Palestinian	33	Lazaridis et al 2014
ES	She	9	Lazaridis et al 2014	WE	PalestinianArabs	13	this study
ES	Thai	8	Lazaridis et al 2014	WE	Sardinian	27	Lazaridis et al 2014
ES	Tu	10	Lazaridis et al 2014	WE	Saudi	8	Lazaridis et al 2014
ES	Tujia	10	Lazaridis et al 2014	WE	SaudiBeduins	8	this study
ES	Uygur	10	Lazaridis et al 2014	WE	Scottish_Argyll_Bute_GBR	4	Lazaridis et al 2014
ES	Xibo	7	Lazaridis et al 2014	WE	Spanish_Andalucia_IBS	4	Lazaridis et al 2014
ES	Yi	10	Lazaridis et al 2014	WE	Spanish_Aragon_IBS	6	Lazaridis et al 2014
EG	Egyptian_Comas	11	Lazaridis et al 2014	WE	Spanish_Baleares_IBS	4	Lazaridis et al 2014
EG	Egyptian_Metspalu	7	Lazaridis et al 2014	WE	Spanish_Cantabria_IBS	5	Lazaridis et al 2014
NA	Algerian	4	Lazaridis et al 2014	WE	Spanish_Castilla_la_Mancha_IBS	5	Lazaridis et al 2014
NA	Libyan_Jew	9	Lazaridis et al 2014	WE	Spanish_Castilla_y_Leon_IBS	5	Lazaridis et al 2014
NA	Moroccan_Jew	6	Lazaridis et al 2014	WE	Spanish_Cataluna_IBS	5	Lazaridis et al 2014
NA	MoroccoBerber	18	this study	WE	Spanish_Extremadura_IBS	5	Lazaridis et al 2014
NA	Mozabite	21	Lazaridis et al 2014	WE	Spanish_Galicia_IBS	5	Lazaridis et al 2014
NA	Saharawi	6	Lazaridis et al 2014	WE	Spanish_Murcia_IBS	4	Lazaridis et al 2014
NA	Tunisian	8	Lazaridis et al 2014	WE	Spanish_Pais_Vasco_IBS	5	Lazaridis et al 2014
NA	Tunisian_Jew	7	Lazaridis et al 2014	WE	Spanish_Valencia_IBS	5	Lazaridis et al 2014
OC	Australian_ECCAC	2	Lazaridis et al 2014	WE	Syria	12	this study
OC	Bougainville	10	Lazaridis et al 2014	WE	Syrian	2	Lazaridis et al 2014
OC	Papuan	13	Lazaridis et al 2014	WE	Turkish	4	Lazaridis et al 2014
SA	Bantu_SA	8	Lazaridis et al 2014	WE	Turkish_Adana	10	Lazaridis et al 2014
SA	Damara	12	Lazaridis et al 2014	WE	Turkish_Aydin	7	Lazaridis et al 2014
SA	Gana	7	Lazaridis et al 2014	WE	Turkish_Balikesir	6	Lazaridis et al 2014
SA	Gui	7	Lazaridis et al 2014	WE	Turkish_Istanbul	10	Lazaridis et al 2014
SA	Haiom	7	Lazaridis et al 2014	WE	Turkish_Jew	8	Lazaridis et al 2014
SA	Himba	4	Lazaridis et al 2014	WE	Turkish_Kayseri	10	Lazaridis et al 2014
SA	Hoan	6	Lazaridis et al 2014	WE	Turkish_Trabzon	9	Lazaridis et al 2014
SA	Ju_hoan_North	21	Lazaridis et al 2014	WE	Ukrainian_East	6	Lazaridis et al 2014
SA	Ju_hoan_South	5	Lazaridis et al 2014	WE	Ukrainian_West	3	Lazaridis et al 2014
SA	Kgalagadi	5	Lazaridis et al 2014	WE	Uzbek	10	Lazaridis et al 2014
SA	Khomani	9	Lazaridis et al 2014	WE	Yemen	6	Lazaridis et al 2014
SA	Khwe	8	Lazaridis et al 2014	WE	Yemenite_Jew	8	Lazaridis et al 2014
Supplementary Data 3. Present-day non-Ethiopian samples included in this work, for both the “Ethiopia-internal” and “Ethiopia-external” analyses. For Region, NA=North Africa, WA=West Africa, CA=Central Africa, EA=East Africa, SO=Somalia, SA=South Africa, EG=Egypt, WE=West Eurasia, SS=South Asia, ES=East Asia, CS=Central Asia/Siberia, OC=Oceania, AM=Americas.

## Sheet: Supplementary Data 4. FineSTRUCTURE clusters
cluster	number of sampled individuals	Self-identified group label composition	Best ethnic match	Finestructure certainty (%)
Eth_aa	24	Burji(22),Dirasha(1),Kore(1)	Burji	70.4
Eth_ab*	6	Burji(2),Dirasha(1),Alae(1),Kore(2)	Burji	58.3
Eth_ac	5	Mossiye(5)	Mossiye	65.1
Eth_ad*	6	Arbore(1),Dirasha(1),Alae(2),Honsita(1),Masholae(1)	Alae	38
Eth_ae	1	Dirasha(1)	Dirasha	6.3
Eth_af	19	Mossiye(3),Kore(1),Zayse(15)	Zayse/Mossiye	69.1
Eth_ag*	16	Bench(2),Chara(2),Dizi(3),Dhime(2),Konta(1),Honsita(1),Nao(4),Sheko(1)	Nao/Dizi	32.9
Eth_ah	22	Bana(1),Basket(9),Dhime(2),Gofa(1),Maleh(9)	Basket/Maleh	31.3
Eth_ai	24	Dorze(10),Gofa(1),Gamo(6),Kore(1),Maleh(1),Wolayta_Cultivator(1),Wolayta(1),Wolayta_Smith(2),Wolayta_Weaver(1)	Dorze/OGamo	25.9
Eth_aj	23	Gofa(1),Gidicho(12),Kore(10)	Gidicho/Kore	29.2
Eth_ak*	29	Basket(1),Mossiye(1),Dorze(4),Gofa(6),Gidicho(1),Gamo(3),Gamo-Genta(10),Kore(1),Wolayta(1),Zayse(1)	GGamo/Gofa/Dorze/OGamo	88.8
Eth_al*	7	Ari_Cultivator(2),Ari_Potter(2),Bana(2),Tsamay(1)	Ari/Bana	35.5
Eth_am	17	Ari_Smith(17)	Ari_S	58.4
Eth_an	13	Chara(13)	Chara	58.9
Eth_ao	16	Dhime(16)	Dhime	48.8
Eth_ap	19	Ari_Cultivator(13),Bana(5),Maleh(1)	Ari_C/Bana	32.3
Eth_aq	16	Bana(14),Tsamay(2)	Bana	37.2
Eth_ar	43	Bench(9),Dizi(10),Kafacho(1),Meinit(4),Nao(4),Sheko(15)	Sheko/Dizi/Bench/Meinit/Nao	67.2
Eth_as	13	Dhime(1),Meinit(11),Zilmamo(1)	Meinit	72.7
Eth_at	2	Chara(2)	Chara	20.8
Eth_au	2	Dhime(2)	Dhime	14.9
Eth_aw	15	Manja(15)	Manja	26.7
Eth_av	11	Manjo(11)	Manjo	61.4
Eth_ax	18	Bana(3),Hamar(14),Tsamay(1)	Hamar/Bana	38.3
Eth_ay	25	Ari_Potter(25)	Ari_P	54.9
Eth_az	25	Mossiye(2),Dirasha(12),Alae(2),Alae(1),Honsita(2),Masholae(6)	Dirasha	56.6
Eth_ba	26	Dirasha(1),Alae(15),Masholae(10)	Alae/Masholae	26
Eth_bb	28	Bana(1),Alae(3),Alae(23),Tsamay(1)	Alae	43.3
Eth_bc	14	Honsita(13),Zayse(1)	Honsita	52.2
Eth_bd	14	Arbore(1),Bana(1),Tsamay(12)	Tsamay	26.2
Eth_be	12	Dawro(1),Gamo(1),Sidama(1),Wolayta(1),Wolayta_Weaver(2),Wolayta(6)	Wol	14
Eth_bf*	48	Burji(1),Dawro(8),Dorze(1),Gofa(2),Gamo(2),Gamo-Genta(4),Kambata(1),Konta(11),Masholae(2),Sidama(1),Tsamay(1),Wolayta_Cultivator(4),Wolayta(1),Wolayta_Weaver(9)	Konta/Wol_W/Dawro/GGamo/Wol_C	39.1
Eth_bg	13	Yem(13)	Yem	36.2
Eth_bh	18	Gedeo(1),Sidama(17)	Sidama	55.4
Eth_bi*	18	Bench(1),Chara(2),Kafacho(4),Manjo(1),Nao(7),Shekacho(3)	Nao/Kafacho/Shekacho	28.3
Eth_bj*	20	Bana(1),Basket(4),Burji(2),Dirasha(1),Dawro(3),Gofa(2),Gamo-Genta(1),Konta(1),Maleh(1),Oromo(2),Sidama(1),Tsamay(1)	Basket/Dawro	74
Eth_bk	6	Wolayta_Potter(6)	Wol_P	48.8
Eth_bl*	3	Dizi(1),Dawro(1),Gurage(1)	Dawro	33.5
Eth_bm*	5	Ari_Potter(1),Bana(1),Gidicho(1),Hamar(1),NegedeWoyto(1)	Ari_P	25.4
Eth_bn	27	Wolayta_Potter(5),Wolayta_Smith(13),Wolayta_Tanner(9)	Wol_S/Wol_T/Wol_P	35.2
Eth_bo	20	Gedeo(20)	Gedeo	28.9
Eth_bp	11	Amhara(1),Hadiya(1),Wolayta_Cultivator(1),Oromo(1),Wolayta(7)	Wol	62.4
Eth_bq*	10	Halaba(2),Amhara(1),Dawro(1),Gofa(1),Gamo(2),Konta(2),Somali(1)	Halaba	39
Eth_br	12	Konta(1),Wolayta(11)	Wol	30.3
Eth_bs	34	Halaba(7),Gamo(1),Hadiya(13),Kambata(12),Oromo(1)	Hadiya/Kambata/Halaba	79.8
Eth_bt	5	Oromo(5)	Oromo	20.1
Eth_bu	9	NegedeWoyto(9)	NegedeWoyto	38.6
Eth_bv	26	Kafacho(11),Nao(2),Shekacho(13)	Shekacho/Kafacho	71.1
Eth_bw	13	BetaIsrael(13)	BetaIsrael	22.4
Eth_bx	17	Qimant(17)	Qimant	69.2
Eth_by	18	Amhara(1),Afar(1),Agaw(4),Tigraway(12)	Tigraway/Agaw	44.1
Eth_bz	24	Amhara(19),Bana(1),Oromo(4)	Amhara/Oromo	74
Eth_ca	54	Agaw(24),Amhara(25),Gamo(1),Oromo(1),Shinasha(1),BetaIsrael(1),Zayse(1)	Amhara/Agaw	55.1
Eth_cb	8	Afar(8)	Afar	47.9
Eth_cc	20	Amhara(2),Oromo(18)	Oromo	70
Eth_cd*	9	Amhara(1),Mao(4),Oromo(2),Shinasha(2)	Mao	41
Eth_ce	29	Amhara(2),Afar(1),Agaw(2),Halaba(5),Gofa(1),Gurage(15),Oromo(1),Sidama(1),Tigraway(1)	Gurage/Halaba	65.6
Eth_cf	16	Berta(1),Mao(1),Shinasha(14)	Shinasha	66
Eth_cg	25	Somali(25)	Somali	44
Eth_ch	4	Anuak(1),Nyangatom(1),Murle(2)	Murle	14
Eth_ci	20	Anuak(8),Nuer(12)	Nuer/Anuak	49
Eth_cj	20	Nyangatom(9),Dasanech(1),Murle(10)	Murle/Nyangatom	56.7
Eth_ck	2	Dasanech(2)	Dasanech	5.6
Eth_cl	13	Arbore(12),Dasanech(1)	Arbore	50.1
Eth_cm*	3	Nyangatom(2),Dasanech(1)	Nyangatom	14.3
Eth_cn	12	Dasanech(12)	Dasanech	55.6
Eth_co	15	Karo(14),Murle(1)	Karo	37
Eth_cp	15	Mezhenger(15)	Mezhenger	31.3
Eth_cq	15	Chabu(15)	Chabu	44.2
Eth_cr	13	Kwegu(13)	Kwegu	30.1
Eth_cs	12	Mursi(12)	Mursi	41.5
Eth_ct	17	Bodi(17)	Bodi	69.3
Eth_cu	26	Suri(14),Zilmamo(12)	Suri/Zilmamo	63.5
Eth_cv	27	Gumuz(26),Shinasha(1)	Gumuz	81.6
Eth_cw	2	Berta(2)	Berta	6.9
Eth_cx	11	Komo(9),Mao(2)	Komo	58.1
Eth_cy	5	Berta(3),Mao(2)	Berta	29.9
Eth_cz	7	Berta(7)	Berta	37.1
				44.7494
Supplementary Data 4. Inferred fineSTRUCTURE clusters. *indicates populations not used as surrogates in the GLOBETROTTER “Ethiopia-internal” analysis, because they contained people from several ethnic groups and would hence confuse interpretation of results.
“Finestructure certainty” measures the average certainty (out of 100%), across 100 MCMC iterations, for which individuals in the given cluster were assigned to that cluster, with overall average given at bottom (see Methods).

## Sheet: Supplementary Data 5. Genetic simil
	Agaw	Qimant	Burji	Gedeo	Hadiya	Halaba	Kambata	Sidama	Alae	Tsamay	Dirasha	Honsita	Masholae	Mossiye	Oromo	Afar	Somali	Arbore	Dasanech	Chara	Dizi	Nao	Sheko	Bench	Kafacho	Manja	Manjo	Mao	Shekacho	Shinasha	Yem	Basket	Dawro	Dorze	GentaGamo	Gidicho	Gofa	Konta	Kore	Maleh	OtherGamo	Wolayta	Wolayta_Cultivator	Wolayta_Potter	Wolayta_Smith	Wolayta_Tanner	Wolayta_Weaver	Zayse	Bana
Agaw	0.915(NA)	0.849(<0.00001)	0.588(<0.00001)	0.662(<0.00001)	0.852(<0.00001)	0.858(<0.00001)	0.849(<0.00001)	0.79(<0.00001)	0.429(<0.00001)	0.52(<0.00001)	0.49(<0.00001)	0.514(<0.00001)	0.465(<0.00001)	0.511(<0.00001)	0.863(<0.00001)	0.837(<0.00001)	0.655(<0.00001)	0.573(<0.00001)	0.54(<0.00001)	0.577(<0.00001)	0.586(<0.00001)	0.685(<0.00001)	0.55(<0.00001)	0.587(<0.00001)	0.774(<0.00001)	0.481(<0.00001)	0.557(<0.00001)	0.779(<0.00001)	0.783(<0.00001)	0.827(<0.00001)	0.794(<0.00001)	0.618(<0.00001)	0.745(<0.00001)	0.603(<0.00001)	0.614(<0.00001)	0.57(<0.00001)	0.667(<0.00001)	0.756(<0.00001)	0.568(<0.00001)	0.573(<0.00001)	0.698(<0.00001)	0.753(<0.00001)	0.75(<0.00001)	0.619(<0.00001)	0.604(<0.00001)	0.581(<0.00001)	0.728(<0.00001)	0.521(<0.00001)	0.53(<0.00001)
Qimant	0.849(<0.00001)	0.923(NA)	0.572(<0.00001)	0.65(<0.00001)	0.81(<0.00001)	0.81(<0.00001)	0.804(<0.00001)	0.758(<0.00001)	0.422(<0.00001)	0.512(<0.00001)	0.479(<0.00001)	0.506(<0.00001)	0.455(<0.00001)	0.496(<0.00001)	0.81(<0.00001)	0.817(<0.00001)	0.652(<0.00001)	0.572(<0.00001)	0.543(<0.00001)	0.56(<0.00001)	0.571(<0.00001)	0.656(<0.00001)	0.538(<0.00001)	0.569(<0.00001)	0.731(<0.00001)	0.473(<0.00001)	0.541(<0.00001)	0.74(<0.00001)	0.737(<0.00001)	0.777(<0.00001)	0.763(<0.00001)	0.594(<0.00001)	0.712(<0.00001)	0.579(<0.00001)	0.591(<0.00001)	0.551(<0.00001)	0.638(<0.00001)	0.719(<0.00001)	0.549(<0.00001)	0.553(<0.00001)	0.667(<0.00001)	0.723(<0.00001)	0.717(<0.00001)	0.602(<0.00001)	0.59(<0.00001)	0.567(<0.00001)	0.699(<0.00001)	0.501(<0.00001)	0.518(<0.00001)
Burji	0.588(<0.00001)	0.572(<0.00001)	0.866(NA)	0.764(<0.00001)	0.65(<0.00001)	0.638(<0.00001)	0.659(<0.00001)	0.716(<0.00001)	0.62(<0.00001)	0.687(<0.00001)	0.705(<0.00001)	0.715(<0.00001)	0.645(<0.00001)	0.75(0.0005)	0.625(<0.00001)	0.598(<0.00001)	0.572(<0.00001)	0.636(<0.00001)	0.534(<0.00001)	0.707(<0.00001)	0.724(<0.00001)	0.688(<0.00001)	0.693(<0.00001)	0.712(<0.00001)	0.63(<0.00001)	0.558(<0.00001)	0.595(<0.00001)	0.581(<0.00001)	0.596(<0.00001)	0.559(<0.00001)	0.684(<0.00001)	0.766(0.00002)	0.735(<0.00001)	0.76(<0.00001)	0.771(<0.00001)	0.781(0.00533)	0.759(<0.00001)	0.72(<0.00001)	0.813(0.01642)	0.777(0.00464)	0.737(<0.00001)	0.735(<0.00001)	0.734(0.00463)	0.682(0.00002)	0.649(<0.00001)	0.629(<0.00001)	0.751(0.00001)	0.751(<0.00001)	0.697(<0.00001)
Gedeo	0.662(<0.00001)	0.65(<0.00001)	0.764(<0.00001)	0.919(NA)	0.734(<0.00001)	0.716(<0.00001)	0.738(<0.00001)	0.803(<0.00001)	0.57(<0.00001)	0.668(<0.00001)	0.645(<0.00001)	0.678(<0.00001)	0.602(<0.00001)	0.679(<0.00001)	0.702(<0.00001)	0.68(<0.00001)	0.642(<0.00001)	0.675(<0.00001)	0.584(<0.00001)	0.721(<0.00001)	0.743(<0.00001)	0.732(<0.00001)	0.71(<0.00001)	0.731(<0.00001)	0.688(<0.00001)	0.573(<0.00001)	0.624(<0.00001)	0.65(<0.00001)	0.657(<0.00001)	0.625(<0.00001)	0.761(<0.00001)	0.76(<0.00001)	0.777(<0.00001)	0.74(<0.00001)	0.744(<0.00001)	0.731(<0.00001)	0.756(<0.00001)	0.765(<0.00001)	0.743(<0.00001)	0.743(<0.00001)	0.746(<0.00001)	0.773(<0.00001)	0.77(<0.00001)	0.719(<0.00001)	0.681(<0.00001)	0.659(<0.00001)	0.784(<0.00001)	0.673(<0.00001)	0.687(<0.00001)
Hadiya	0.852(<0.00001)	0.81(<0.00001)	0.65(<0.00001)	0.734(<0.00001)	0.92(NA)	0.906(0.01582)	0.917(0.41774)	0.857(<0.00001)	0.476(<0.00001)	0.573(<0.00001)	0.541(<0.00001)	0.569(<0.00001)	0.515(<0.00001)	0.568(<0.00001)	0.85(<0.00001)	0.826(<0.00001)	0.681(<0.00001)	0.622(<0.00001)	0.571(<0.00001)	0.632(<0.00001)	0.644(<0.00001)	0.726(<0.00001)	0.607(<0.00001)	0.642(<0.00001)	0.787(<0.00001)	0.526(<0.00001)	0.596(<0.00001)	0.768(<0.00001)	0.782(<0.00001)	0.782(<0.00001)	0.848(<0.00001)	0.682(<0.00001)	0.804(<0.00001)	0.667(<0.00001)	0.678(<0.00001)	0.632(<0.00001)	0.724(<0.00001)	0.809(<0.00001)	0.632(<0.00001)	0.634(<0.00001)	0.75(<0.00001)	0.815(<0.00001)	0.813(<0.00001)	0.677(<0.00001)	0.656(<0.00001)	0.633(<0.00001)	0.791(<0.00001)	0.573(<0.00001)	0.582(<0.00001)
Halaba	0.858(<0.00001)	0.81(<0.00001)	0.638(<0.00001)	0.716(<0.00001)	0.906(0.89259)	0.902(NA)	0.906(0.80577)	0.839(<0.00001)	0.469(<0.00001)	0.563(<0.00001)	0.533(<0.00001)	0.558(<0.00001)	0.507(<0.00001)	0.56(<0.00001)	0.848(<0.00001)	0.818(<0.00001)	0.667(<0.00001)	0.603(<0.00001)	0.555(<0.00001)	0.624(<0.00001)	0.634(<0.00001)	0.724(<0.00001)	0.597(<0.00001)	0.635(<0.00001)	0.792(<0.00001)	0.52(<0.00001)	0.593(<0.00001)	0.768(0.00003)	0.789(<0.00001)	0.789(<0.00001)	0.839(<0.00001)	0.673(<0.00001)	0.798(<0.00001)	0.659(<0.00001)	0.67(<0.00001)	0.623(<0.00001)	0.717(<0.00001)	0.805(<0.00001)	0.622(<0.00001)	0.625(<0.00001)	0.744(<0.00001)	0.804(<0.00001)	0.805(<0.00001)	0.668(<0.00001)	0.648(<0.00001)	0.625(<0.00001)	0.783(<0.00001)	0.566(<0.00001)	0.572(<0.00001)
Kambata	0.849(<0.00001)	0.804(<0.00001)	0.659(<0.00001)	0.738(<0.00001)	0.917(0.49801)	0.906(0.04262)	0.918(NA)	0.859(<0.00001)	0.484(<0.00001)	0.581(<0.00001)	0.55(<0.00001)	0.577(<0.00001)	0.523(<0.00001)	0.579(<0.00001)	0.848(<0.00001)	0.818(<0.00001)	0.676(<0.00001)	0.62(<0.00001)	0.566(<0.00001)	0.642(<0.00001)	0.653(<0.00001)	0.736(<0.00001)	0.615(<0.00001)	0.652(<0.00001)	0.793(<0.00001)	0.533(<0.00001)	0.604(<0.00001)	0.766(<0.00001)	0.787(<0.00001)	0.779(<0.00001)	0.855(<0.00001)	0.695(<0.00001)	0.818(<0.00001)	0.681(<0.00001)	0.692(<0.00001)	0.643(<0.00001)	0.736(<0.00001)	0.823(<0.00001)	0.643(<0.00001)	0.646(<0.00001)	0.761(<0.00001)	0.825(<0.00001)	0.824(<0.00001)	0.684(<0.00001)	0.663(<0.00001)	0.64(<0.00001)	0.804(<0.00001)	0.584(<0.00001)	0.59(<0.00001)
Sidama	0.79(<0.00001)	0.758(<0.00001)	0.716(<0.00001)	0.803(<0.00001)	0.857(0.09062)	0.839(0.00014)	0.859(0.12613)	0.897(NA)	0.524(<0.00001)	0.626(<0.00001)	0.598(<0.00001)	0.625(<0.00001)	0.563(<0.00001)	0.631(<0.00001)	0.812(<0.00001)	0.787(<0.00001)	0.683(<0.00001)	0.653(<0.00001)	0.582(<0.00001)	0.686(<0.00001)	0.701(<0.00001)	0.754(<0.00001)	0.663(<0.00001)	0.696(<0.00001)	0.772(<0.00001)	0.554(<0.00001)	0.618(<0.00001)	0.734(<0.00001)	0.754(<0.00001)	0.732(<0.00001)	0.85(0.08654)	0.743(<0.00001)	0.84(0.00002)	0.729(<0.00001)	0.738(<0.00001)	0.697(<0.00001)	0.769(<0.00001)	0.837(<0.00001)	0.699(<0.00001)	0.7(<0.00001)	0.783(<0.00001)	0.842(<0.00001)	0.843(0.08307)	0.719(<0.00001)	0.687(<0.00001)	0.664(<0.00001)	0.839(0.00365)	0.631(<0.00001)	0.637(<0.00001)
Alae	0.429(<0.00001)	0.422(<0.00001)	0.62(<0.00001)	0.57(<0.00001)	0.476(<0.00001)	0.469(<0.00001)	0.484(<0.00001)	0.524(<0.00001)	0.841(NA)	0.699(0.00017)	0.768(0.035)	0.799(0.25438)	0.802(0.13525)	0.701(0.00222)	0.46(<0.00001)	0.444(<0.00001)	0.442(<0.00001)	0.553(<0.00001)	0.436(<0.00001)	0.549(<0.00001)	0.557(<0.00001)	0.518(<0.00001)	0.546(<0.00001)	0.551(<0.00001)	0.468(<0.00001)	0.466(<0.00001)	0.478(<0.00001)	0.439(<0.00001)	0.441(<0.00001)	0.414(<0.00001)	0.503(<0.00001)	0.57(<0.00001)	0.532(<0.00001)	0.561(<0.00001)	0.573(<0.00001)	0.58(<0.00001)	0.56(<0.00001)	0.522(<0.00001)	0.616(<0.00001)	0.595(<0.00001)	0.54(<0.00001)	0.531(<0.00001)	0.532(0.00002)	0.514(<0.00001)	0.496(<0.00001)	0.487(<0.00001)	0.544(<0.00001)	0.662(<0.00001)	0.595(<0.00001)
Tsamay	0.52(<0.00001)	0.512(<0.00001)	0.687(0.0249)	0.668(0.00817)	0.573(<0.00001)	0.563(<0.00001)	0.581(0.00057)	0.626(<0.00001)	0.699(0.13888)	0.773(NA)	0.712(0.13974)	0.768(0.79025)	0.695(0.06043)	0.7(0.22532)	0.556(<0.00001)	0.538(<0.00001)	0.531(<0.00001)	0.66(0.02525)	0.541(<0.00001)	0.657(0.0013)	0.668(0.05796)	0.619(<0.00001)	0.65(0.01556)	0.655(0.07294)	0.559(<0.00001)	0.521(<0.00001)	0.551(<0.00001)	0.532(0.00004)	0.524(<0.00001)	0.496(<0.00001)	0.605(0.00863)	0.673(0.05638)	0.632(0.00114)	0.635(0.00002)	0.648(0.00013)	0.648(0.04343)	0.646(0.00007)	0.62(<0.00001)	0.678(0.01351)	0.696(0.29817)	0.623(<0.00001)	0.628(<0.00001)	0.624(0.11067)	0.594(0.00227)	0.565(<0.00001)	0.55(0.00312)	0.638(0.03843)	0.687(0.06495)	0.712(0.06777)
Dirasha	0.49(<0.00001)	0.479(<0.00001)	0.705(<0.00001)	0.645(<0.00001)	0.541(<0.00001)	0.533(<0.00001)	0.55(<0.00001)	0.598(<0.00001)	0.768(0.17362)	0.712(0.00078)	0.814(NA)	0.795(0.51766)	0.778(0.18484)	0.766(0.21119)	0.522(<0.00001)	0.502(<0.00001)	0.488(<0.00001)	0.584(<0.00001)	0.467(<0.00001)	0.618(<0.00001)	0.628(<0.00001)	0.588(<0.00001)	0.61(<0.00001)	0.621(<0.00001)	0.534(<0.00001)	0.508(<0.00001)	0.528(<0.00001)	0.492(<0.00001)	0.502(<0.00001)	0.469(<0.00001)	0.575(<0.00001)	0.652(<0.00001)	0.616(<0.00001)	0.646(<0.00001)	0.66(<0.00001)	0.665(0.00018)	0.644(<0.00001)	0.604(<0.00001)	0.703(<0.00001)	0.674(0.00055)	0.623(<0.00001)	0.614(<0.00001)	0.614(0.00712)	0.582(<0.00001)	0.556(<0.00001)	0.546(<0.00001)	0.629(<0.00001)	0.73(0.00224)	0.646(<0.00001)
Honsita	0.514(<0.00001)	0.506(<0.00001)	0.715(<0.00001)	0.678(<0.00001)	0.569(<0.00001)	0.558(<0.00001)	0.577(<0.00001)	0.625(<0.00001)	0.799(0.00837)	0.768(0.00027)	0.795(0.00386)	0.866(NA)	0.79(0.00597)	0.752(0.00166)	0.551(<0.00001)	0.534(<0.00001)	0.53(<0.00001)	0.65(<0.00001)	0.528(<0.00001)	0.646(<0.00001)	0.663(<0.00001)	0.613(<0.00001)	0.647(<0.00001)	0.652(<0.00001)	0.553(<0.00001)	0.524(<0.00001)	0.553(<0.00001)	0.526(<0.00001)	0.519(<0.00001)	0.491(<0.00001)	0.601(<0.00001)	0.668(<0.00001)	0.629(<0.00001)	0.645(<0.00001)	0.658(<0.00001)	0.666(<0.00001)	0.65(<0.00001)	0.617(<0.00001)	0.703(<0.00001)	0.687(<0.00001)	0.628(<0.00001)	0.627(<0.00001)	0.624(<0.00001)	0.598(<0.00001)	0.571(<0.00001)	0.557(<0.00001)	0.639(<0.00001)	0.723(<0.00001)	0.679(<0.00001)
Masholae	0.465(<0.00001)	0.455(<0.00001)	0.645(<0.00001)	0.602(<0.00001)	0.515(<0.00001)	0.507(<0.00001)	0.523(<0.00001)	0.563(<0.00001)	0.802(0.68934)	0.695(0.00629)	0.778(0.40599)	0.79(0.66109)	0.798(NA)	0.716(0.19715)	0.496(<0.00001)	0.476(<0.00001)	0.462(<0.00001)	0.56(<0.00001)	0.446(<0.00001)	0.58(<0.00001)	0.588(<0.00001)	0.554(<0.00001)	0.575(<0.00001)	0.582(<0.00001)	0.506(<0.00001)	0.486(<0.00001)	0.503(<0.00001)	0.469(<0.00001)	0.477(<0.00001)	0.447(<0.00001)	0.544(<0.00001)	0.605(<0.00001)	0.573(<0.00001)	0.594(<0.00001)	0.607(<0.00001)	0.61(0.00016)	0.596(<0.00001)	0.564(<0.00001)	0.645(<0.00001)	0.624(0.00247)	0.577(<0.00001)	0.571(<0.00001)	0.572(0.02437)	0.544(<0.00001)	0.522(<0.00001)	0.513(0.00001)	0.583(<0.00001)	0.68(0.00417)	0.612(<0.00001)
Mossiye	0.511(<0.00001)	0.496(<0.00001)	0.75(0.07)	0.679(<0.00001)	0.568(<0.00001)	0.56(<0.00001)	0.579(<0.00001)	0.631(<0.00001)	0.701(0.00116)	0.7(0.00012)	0.766(0.08036)	0.752(0.09632)	0.716(0.00785)	0.816(NA)	0.546(<0.00001)	0.518(<0.00001)	0.5(<0.00001)	0.588(<0.00001)	0.476(<0.00001)	0.664(<0.00001)	0.674(<0.00001)	0.629(<0.00001)	0.65(<0.00001)	0.665(<0.00001)	0.566(<0.00001)	0.534(<0.00001)	0.555(<0.00001)	0.51(<0.00001)	0.531(<0.00001)	0.489(<0.00001)	0.604(<0.00001)	0.726(0.01235)	0.668(<0.00001)	0.729(0.02503)	0.742(0.03394)	0.74(0.0224)	0.716(0.01078)	0.653(<0.00001)	0.778(0.21455)	0.75(0.055)	0.691(0.00172)	0.669(0.00003)	0.671(0.00575)	0.625(<0.00001)	0.599(<0.00001)	0.584(<0.00001)	0.69(<0.00001)	0.797(0.51182)	0.675(<0.00001)
Oromo	0.863(0.97175)	0.81(0.34134)	0.625(<0.00001)	0.702(<0.00001)	0.85(0.73649)	0.848(0.64415)	0.848(0.69573)	0.812(0.16239)	0.46(<0.00001)	0.556(<0.00001)	0.522(<0.00001)	0.551(<0.00001)	0.496(<0.00001)	0.546(<0.00001)	0.855(NA)	0.82(0.34165)	0.681(<0.00001)	0.613(<0.00001)	0.568(<0.00001)	0.617(<0.00001)	0.626(<0.00001)	0.718(<0.00001)	0.591(<0.00001)	0.628(<0.00001)	0.79(0.0762)	0.508(<0.00001)	0.587(<0.00001)	0.78(0.09304)	0.792(0.07263)	0.806(0.15214)	0.809(0.36084)	0.655(<0.00001)	0.771(0.00849)	0.636(<0.00001)	0.647(<0.00001)	0.605(<0.00001)	0.694(<0.00001)	0.779(0.01776)	0.604(<0.00001)	0.611(<0.00001)	0.717(<0.00001)	0.775(<0.00001)	0.771(0.0866)	0.647(0.00001)	0.628(<0.00001)	0.604(<0.00001)	0.755(0.0043)	0.553(<0.00001)	0.567(<0.00001)
Afar	0.837(0.00013)	0.817(<0.00001)	0.598(<0.00001)	0.68(<0.00001)	0.826(<0.00001)	0.818(<0.00001)	0.818(<0.00001)	0.787(<0.00001)	0.444(<0.00001)	0.538(<0.00001)	0.502(<0.00001)	0.534(<0.00001)	0.476(<0.00001)	0.518(<0.00001)	0.82(<0.00001)	0.891(NA)	0.708(<0.00001)	0.62(<0.00001)	0.579(<0.00001)	0.58(<0.00001)	0.592(<0.00001)	0.671(<0.00001)	0.558(<0.00001)	0.589(<0.00001)	0.732(<0.00001)	0.489(<0.00001)	0.555(<0.00001)	0.74(<0.00001)	0.731(<0.00001)	0.759(<0.00001)	0.778(<0.00001)	0.617(<0.00001)	0.732(<0.00001)	0.602(<0.00001)	0.613(<0.00001)	0.574(<0.00001)	0.658(<0.00001)	0.737(<0.00001)	0.572(<0.00001)	0.576(<0.00001)	0.684(<0.00001)	0.744(<0.00001)	0.737(<0.00001)	0.622(<0.00001)	0.608(<0.00001)	0.585(<0.00001)	0.722(<0.00001)	0.521(<0.00001)	0.541(<0.00001)
Somali	0.655(<0.00001)	0.652(<0.00001)	0.572(<0.00001)	0.642(<0.00001)	0.681(<0.00001)	0.667(<0.00001)	0.676(<0.00001)	0.683(<0.00001)	0.442(<0.00001)	0.531(<0.00001)	0.488(<0.00001)	0.53(<0.00001)	0.462(<0.00001)	0.5(<0.00001)	0.681(<0.00001)	0.708(0.00005)	0.868(NA)	0.642(<0.00001)	0.605(<0.00001)	0.549(<0.00001)	0.562(<0.00001)	0.6(<0.00001)	0.535(<0.00001)	0.554(<0.00001)	0.615(<0.00001)	0.463(<0.00001)	0.515(<0.00001)	0.629(<0.00001)	0.609(<0.00001)	0.618(<0.00001)	0.661(<0.00001)	0.575(<0.00001)	0.643(<0.00001)	0.566(<0.00001)	0.569(<0.00001)	0.548(<0.00001)	0.595(<0.00001)	0.64(<0.00001)	0.547(<0.00001)	0.548(<0.00001)	0.607(<0.00001)	0.653(<0.00001)	0.644(0.00019)	0.58(<0.00001)	0.569(<0.00001)	0.549(<0.00001)	0.642(<0.00001)	0.493(<0.00001)	0.523(<0.00001)
Arbore	0.573(<0.00001)	0.572(<0.00001)	0.636(<0.00001)	0.675(<0.00001)	0.622(<0.00001)	0.603(<0.00001)	0.62(<0.00001)	0.653(<0.00001)	0.553(<0.00001)	0.66(<0.00001)	0.584(<0.00001)	0.65(<0.00001)	0.56(<0.00001)	0.588(<0.00001)	0.613(<0.00001)	0.62(<0.00001)	0.642(<0.00001)	0.821(NA)	0.727(0.00073)	0.609(<0.00001)	0.633(<0.00001)	0.607(<0.00001)	0.613(<0.00001)	0.615(<0.00001)	0.575(<0.00001)	0.497(<0.00001)	0.543(<0.00001)	0.599(<0.00001)	0.555(<0.00001)	0.547(<0.00001)	0.625(<0.00001)	0.619(<0.00001)	0.622(<0.00001)	0.594(<0.00001)	0.601(<0.00001)	0.604(<0.00001)	0.611(<0.00001)	0.613(<0.00001)	0.612(<0.00001)	0.62(<0.00001)	0.603(<0.00001)	0.627(<0.00001)	0.618(<0.00001)	0.587(<0.00001)	0.568(<0.00001)	0.551(<0.00001)	0.626(<0.00001)	0.577(<0.00001)	0.63(<0.00001)
Dasanech	0.54(<0.00001)	0.543(<0.00001)	0.534(<0.00001)	0.584(<0.00001)	0.571(<0.00001)	0.555(<0.00001)	0.566(<0.00001)	0.582(<0.00001)	0.436(<0.00001)	0.541(<0.00001)	0.467(<0.00001)	0.528(<0.00001)	0.446(<0.00001)	0.476(<0.00001)	0.568(<0.00001)	0.579(<0.00001)	0.605(<0.00001)	0.727(<0.00001)	0.857(NA)	0.528(<0.00001)	0.552(<0.00001)	0.538(<0.00001)	0.539(<0.00001)	0.535(<0.00001)	0.526(<0.00001)	0.446(<0.00001)	0.49(<0.00001)	0.581(<0.00001)	0.516(<0.00001)	0.522(<0.00001)	0.564(<0.00001)	0.53(<0.00001)	0.549(<0.00001)	0.511(<0.00001)	0.514(<0.00001)	0.515(<0.00001)	0.529(<0.00001)	0.545(<0.00001)	0.512(<0.00001)	0.518(<0.00001)	0.529(<0.00001)	0.557(<0.00001)	0.547(<0.00001)	0.517(<0.00001)	0.505(<0.00001)	0.491(<0.00001)	0.55(<0.00001)	0.471(<0.00001)	0.527(<0.00001)
Chara	0.577(<0.00001)	0.56(<0.00001)	0.707(<0.00001)	0.721(<0.00001)	0.632(<0.00001)	0.624(<0.00001)	0.642(<0.00001)	0.686(<0.00001)	0.549(<0.00001)	0.657(<0.00001)	0.618(<0.00001)	0.646(<0.00001)	0.58(<0.00001)	0.664(<0.00001)	0.617(<0.00001)	0.58(<0.00001)	0.549(<0.00001)	0.609(<0.00001)	0.528(<0.00001)	0.86(NA)	0.818(0.08863)	0.769(0.00009)	0.798(0.02101)	0.819(0.15688)	0.663(<0.00001)	0.588(<0.00001)	0.638(<0.00001)	0.584(<0.00001)	0.616(<0.00001)	0.557(<0.00001)	0.683(<0.00001)	0.785(0.00033)	0.726(<0.00001)	0.711(<0.00001)	0.719(<0.00001)	0.702(<0.00001)	0.727(<0.00001)	0.713(<0.00001)	0.718(<0.00001)	0.765(0.00022)	0.695(<0.00001)	0.704(<0.00001)	0.698(0.00026)	0.674(<0.00001)	0.632(<0.00001)	0.611(<0.00001)	0.716(<0.00001)	0.672(<0.00001)	0.727(<0.00001)
Dizi	0.586(<0.00001)	0.571(<0.00001)	0.724(<0.00001)	0.743(<0.00001)	0.644(<0.00001)	0.634(<0.00001)	0.653(<0.00001)	0.701(<0.00001)	0.557(<0.00001)	0.668(<0.00001)	0.628(<0.00001)	0.663(<0.00001)	0.588(<0.00001)	0.674(<0.00001)	0.626(<0.00001)	0.592(<0.00001)	0.562(<0.00001)	0.633(<0.00001)	0.552(<0.00001)	0.818(0.00358)	0.87(NA)	0.772(0.00014)	0.868(0.57201)	0.871(0.55485)	0.662(<0.00001)	0.592(<0.00001)	0.644(<0.00001)	0.594(<0.00001)	0.614(<0.00001)	0.563(<0.00001)	0.695(<0.00001)	0.789(<0.00001)	0.736(<0.00001)	0.719(<0.00001)	0.728(<0.00001)	0.716(<0.00001)	0.735(<0.00001)	0.722(<0.00001)	0.731(<0.00001)	0.769(<0.00001)	0.705(<0.00001)	0.716(<0.00001)	0.709(<0.00001)	0.686(<0.00001)	0.64(<0.00001)	0.62(<0.00001)	0.727(<0.00001)	0.681(<0.00001)	0.73(<0.00001)
Nao	0.685(0.0007)	0.656(<0.00001)	0.688(<0.00001)	0.732(0.02631)	0.726(0.07909)	0.724(0.05085)	0.736(0.16272)	0.754(0.15785)	0.518(<0.00001)	0.619(<0.00001)	0.588(<0.00001)	0.613(<0.00001)	0.554(<0.00001)	0.629(<0.00001)	0.718(0.00163)	0.671(0.00222)	0.6(<0.00001)	0.607(<0.00001)	0.538(<0.00001)	0.769(0.19342)	0.772(0.32686)	0.811(NA)	0.745(0.15259)	0.785(0.49187)	0.782(0.39118)	0.581(<0.00001)	0.661(<0.00001)	0.674(0.00827)	0.753(0.19781)	0.663(<0.00001)	0.764(0.54993)	0.756(0.10457)	0.782(0.54696)	0.706(0.00011)	0.712(0.00004)	0.682(0.00043)	0.737(0.00036)	0.779(0.48027)	0.69(0.00001)	0.72(0.03469)	0.724(<0.00001)	0.756(0.05478)	0.753(0.22495)	0.691(0.00477)	0.657(<0.00001)	0.635(0.00002)	0.762(0.28548)	0.635(<0.00001)	0.667(<0.00001)
Sheko	0.55(<0.00001)	0.538(<0.00001)	0.693(<0.00001)	0.71(<0.00001)	0.607(<0.00001)	0.597(<0.00001)	0.615(<0.00001)	0.663(<0.00001)	0.546(<0.00001)	0.65(<0.00001)	0.61(<0.00001)	0.647(<0.00001)	0.575(<0.00001)	0.65(<0.00001)	0.591(<0.00001)	0.558(<0.00001)	0.535(<0.00001)	0.613(<0.00001)	0.539(<0.00001)	0.798(<0.00001)	0.868(0.12965)	0.745(<0.00001)	0.886(NA)	0.87(0.20898)	0.63(<0.00001)	0.588(<0.00001)	0.634(<0.00001)	0.567(<0.00001)	0.582(<0.00001)	0.531(<0.00001)	0.659(<0.00001)	0.754(<0.00001)	0.695(<0.00001)	0.687(<0.00001)	0.694(<0.00001)	0.687(<0.00001)	0.7(<0.00001)	0.682(<0.00001)	0.7(<0.00001)	0.735(<0.00001)	0.669(<0.00001)	0.675(<0.00001)	0.668(<0.00001)	0.657(<0.00001)	0.614(<0.00001)	0.596(<0.00001)	0.686(<0.00001)	0.658(<0.00001)	0.709(<0.00001)
Bench	0.587(<0.00001)	0.569(<0.00001)	0.712(<0.00001)	0.731(<0.00001)	0.642(<0.00001)	0.635(<0.00001)	0.652(<0.00001)	0.696(<0.00001)	0.551(<0.00001)	0.655(<0.00001)	0.621(<0.00001)	0.652(<0.00001)	0.582(<0.00001)	0.665(<0.00001)	0.628(<0.00001)	0.589(<0.00001)	0.554(<0.00001)	0.615(<0.00001)	0.535(<0.00001)	0.819(0.0004)	0.871(0.33782)	0.785(0.00101)	0.87(0.44119)	0.876(NA)	0.675(<0.00001)	0.593(<0.00001)	0.653(<0.00001)	0.595(<0.00001)	0.628(<0.00001)	0.567(<0.00001)	0.694(<0.00001)	0.782(<0.00001)	0.735(<0.00001)	0.714(<0.00001)	0.721(<0.00001)	0.707(<0.00001)	0.73(<0.00001)	0.723(<0.00001)	0.721(<0.00001)	0.758(<0.00001)	0.7(<0.00001)	0.711(<0.00001)	0.706(<0.00001)	0.682(<0.00001)	0.638(<0.00001)	0.618(<0.00001)	0.723(<0.00001)	0.671(<0.00001)	0.718(<0.00001)
Kafacho	0.774(<0.00001)	0.731(<0.00001)	0.63(<0.00001)	0.688(<0.00001)	0.787(0.00701)	0.792(0.01314)	0.793(0.10553)	0.772(<0.00001)	0.468(<0.00001)	0.559(<0.00001)	0.534(<0.00001)	0.553(<0.00001)	0.506(<0.00001)	0.566(<0.00001)	0.79(0.00283)	0.732(0.00002)	0.615(<0.00001)	0.575(<0.00001)	0.526(<0.00001)	0.663(<0.00001)	0.662(<0.00001)	0.782(0.00031)	0.63(<0.00001)	0.675(<0.00001)	0.864(NA)	0.543(<0.00001)	0.631(<0.00001)	0.738(0.04036)	0.869(0.51529)	0.75(<0.00001)	0.792(0.10629)	0.682(<0.00001)	0.778(<0.00001)	0.657(<0.00001)	0.665(<0.00001)	0.622(<0.00001)	0.704(<0.00001)	0.788(0.00001)	0.625(<0.00001)	0.639(<0.00001)	0.713(<0.00001)	0.76(<0.00001)	0.76(0.16658)	0.658(<0.00001)	0.634(<0.00001)	0.612(<0.00001)	0.754(<0.00001)	0.572(<0.00001)	0.584(<0.00001)
Manja	0.481(<0.00001)	0.473(<0.00001)	0.558(<0.00001)	0.573(<0.00001)	0.526(<0.00001)	0.52(<0.00001)	0.533(<0.00001)	0.554(<0.00001)	0.466(<0.00001)	0.521(<0.00001)	0.508(<0.00001)	0.524(<0.00001)	0.486(<0.00001)	0.534(<0.00001)	0.508(<0.00001)	0.489(<0.00001)	0.463(<0.00001)	0.497(<0.00001)	0.446(<0.00001)	0.588(<0.00001)	0.592(<0.00001)	0.581(<0.00001)	0.588(<0.00001)	0.593(<0.00001)	0.543(<0.00001)	0.917(NA)	0.595(<0.00001)	0.491(<0.00001)	0.516(<0.00001)	0.469(<0.00001)	0.569(<0.00001)	0.585(<0.00001)	0.574(<0.00001)	0.565(<0.00001)	0.565(<0.00001)	0.556(<0.00001)	0.568(<0.00001)	0.57(<0.00001)	0.563(<0.00001)	0.573(<0.00001)	0.553(<0.00001)	0.559(<0.00001)	0.559(<0.00001)	0.556(<0.00001)	0.537(<0.00001)	0.529(<0.00001)	0.566(<0.00001)	0.534(<0.00001)	0.548(<0.00001)
Manjo	0.557(<0.00001)	0.541(<0.00001)	0.595(<0.00001)	0.624(<0.00001)	0.596(<0.00001)	0.593(<0.00001)	0.604(<0.00001)	0.618(<0.00001)	0.478(<0.00001)	0.551(<0.00001)	0.528(<0.00001)	0.553(<0.00001)	0.503(<0.00001)	0.555(<0.00001)	0.587(<0.00001)	0.555(<0.00001)	0.515(<0.00001)	0.543(<0.00001)	0.49(<0.00001)	0.638(<0.00001)	0.644(<0.00001)	0.661(<0.00001)	0.634(<0.00001)	0.653(<0.00001)	0.631(<0.00001)	0.595(<0.00001)	0.857(NA)	0.567(<0.00001)	0.606(<0.00001)	0.546(<0.00001)	0.642(<0.00001)	0.63(<0.00001)	0.644(<0.00001)	0.603(<0.00001)	0.604(<0.00001)	0.59(<0.00001)	0.617(<0.00001)	0.642(<0.00001)	0.595(<0.00001)	0.609(<0.00001)	0.605(<0.00001)	0.621(<0.00001)	0.62(<0.00001)	0.599(<0.00001)	0.576(<0.00001)	0.563(<0.00001)	0.627(<0.00001)	0.555(<0.00001)	0.579(<0.00001)
Mao	0.779(0.89176)	0.74(0.78083)	0.581(0.00055)	0.65(0.24235)	0.768(0.91451)	0.768(0.86123)	0.766(0.90749)	0.734(0.76001)	0.439(<0.00001)	0.532(<0.00001)	0.492(<0.00001)	0.526(<0.00001)	0.469(<0.00001)	0.51(<0.00001)	0.78(0.83401)	0.74(0.76938)	0.629(0.07572)	0.599(0.00003)	0.581(<0.00001)	0.584(0.00101)	0.594(0.00241)	0.674(0.18904)	0.567(<0.00001)	0.595(0.00594)	0.738(0.64012)	0.491(<0.00001)	0.567(0.00001)	0.749(NA)	0.741(0.75367)	0.756(0.65249)	0.741(0.8471)	0.605(0.02)	0.703(0.52457)	0.588(0.00198)	0.596(0.01327)	0.565(<0.00001)	0.637(0.06226)	0.712(0.57722)	0.562(<0.00001)	0.569(<0.00001)	0.656(0.12259)	0.704(0.49555)	0.699(0.46101)	0.603(0.00455)	0.588(0.00014)	0.568(0.00115)	0.688(0.41227)	0.516(<0.00001)	0.539(<0.00001)
Shekacho	0.783(<0.00001)	0.737(<0.00001)	0.596(<0.00001)	0.657(<0.00001)	0.782(<0.00001)	0.789(<0.00001)	0.787(<0.00001)	0.754(<0.00001)	0.441(<0.00001)	0.524(<0.00001)	0.502(<0.00001)	0.519(<0.00001)	0.477(<0.00001)	0.531(<0.00001)	0.792(<0.00001)	0.731(<0.00001)	0.609(<0.00001)	0.555(<0.00001)	0.516(<0.00001)	0.616(<0.00001)	0.614(<0.00001)	0.753(<0.00001)	0.582(<0.00001)	0.628(<0.00001)	0.869(0.33663)	0.516(<0.00001)	0.606(<0.00001)	0.741(0.00003)	0.886(NA)	0.762(<0.00001)	0.776(<0.00001)	0.642(<0.00001)	0.753(<0.00001)	0.625(<0.00001)	0.632(<0.00001)	0.588(<0.00001)	0.674(<0.00001)	0.766(<0.00001)	0.588(<0.00001)	0.597(<0.00001)	0.689(<0.00001)	0.738(<0.00001)	0.739(<0.00001)	0.632(<0.00001)	0.613(<0.00001)	0.592(<0.00001)	0.73(<0.00001)	0.537(<0.00001)	0.542(<0.00001)
Shinasha	0.827(0.49939)	0.777(0.02848)	0.559(<0.00001)	0.625(<0.00001)	0.782(0.34029)	0.789(0.33683)	0.779(0.35254)	0.732(<0.00001)	0.414(<0.00001)	0.496(<0.00001)	0.469(<0.00001)	0.491(<0.00001)	0.447(<0.00001)	0.489(<0.00001)	0.806(0.14122)	0.759(0.23046)	0.618(<0.00001)	0.547(<0.00001)	0.522(<0.00001)	0.557(<0.00001)	0.563(<0.00001)	0.663(<0.00001)	0.531(<0.00001)	0.567(<0.00001)	0.75(0.0013)	0.469(<0.00001)	0.546(<0.00001)	0.756(0.08566)	0.762(0.0001)	0.853(NA)	0.745(0.0222)	0.587(<0.00001)	0.704(<0.00001)	0.573(<0.00001)	0.582(<0.00001)	0.543(<0.00001)	0.63(<0.00001)	0.715(<0.00001)	0.54(<0.00001)	0.546(<0.00001)	0.655(<0.00001)	0.704(<0.00001)	0.703(0.15094)	0.592(<0.00001)	0.579(<0.00001)	0.558(<0.00001)	0.686(<0.00001)	0.496(<0.00001)	0.507(<0.00001)
Yem	0.794(<0.00001)	0.763(<0.00001)	0.684(<0.00001)	0.761(<0.00001)	0.848(<0.00001)	0.839(<0.00001)	0.855(<0.00001)	0.85(<0.00001)	0.503(<0.00001)	0.605(<0.00001)	0.575(<0.00001)	0.601(<0.00001)	0.544(<0.00001)	0.604(<0.00001)	0.809(<0.00001)	0.778(<0.00001)	0.661(<0.00001)	0.625(<0.00001)	0.564(<0.00001)	0.683(<0.00001)	0.695(<0.00001)	0.764(<0.00001)	0.659(<0.00001)	0.694(<0.00001)	0.792(<0.00001)	0.569(<0.00001)	0.642(<0.00001)	0.741(<0.00001)	0.776(<0.00001)	0.745(<0.00001)	0.93(NA)	0.725(<0.00001)	0.83(<0.00001)	0.702(<0.00001)	0.712(<0.00001)	0.668(<0.00001)	0.749(<0.00001)	0.832(<0.00001)	0.67(<0.00001)	0.678(<0.00001)	0.761(<0.00001)	0.822(<0.00001)	0.821(<0.00001)	0.707(<0.00001)	0.68(<0.00001)	0.655(<0.00001)	0.814(<0.00001)	0.608(<0.00001)	0.621(<0.00001)
Basket	0.618(<0.00001)	0.594(<0.00001)	0.766(<0.00001)	0.76(<0.00001)	0.682(<0.00001)	0.673(<0.00001)	0.695(<0.00001)	0.743(<0.00001)	0.57(<0.00001)	0.673(<0.00001)	0.652(<0.00001)	0.668(<0.00001)	0.605(<0.00001)	0.726(<0.00001)	0.655(<0.00001)	0.617(<0.00001)	0.575(<0.00001)	0.619(<0.00001)	0.53(<0.00001)	0.785(<0.00001)	0.789(0.00002)	0.756(<0.00001)	0.754(<0.00001)	0.782(0.00003)	0.682(<0.00001)	0.585(<0.00001)	0.63(<0.00001)	0.605(<0.00001)	0.642(<0.00001)	0.587(<0.00001)	0.725(<0.00001)	0.862(NA)	0.793(0.00015)	0.801(0.00006)	0.808(0.00019)	0.779(0.00014)	0.812(0.00254)	0.777(<0.00001)	0.797(0.00024)	0.853(0.39476)	0.779(<0.00001)	0.783(<0.00001)	0.78(0.02296)	0.716(0.00037)	0.673(<0.00001)	0.646(<0.00001)	0.801(0.00393)	0.734(<0.00001)	0.743(<0.00001)
Dawro	0.745(<0.00001)	0.712(<0.00001)	0.735(<0.00001)	0.777(<0.00001)	0.804(<0.00001)	0.798(<0.00001)	0.818(<0.00001)	0.84(0.00003)	0.532(<0.00001)	0.632(<0.00001)	0.616(<0.00001)	0.629(<0.00001)	0.573(<0.00001)	0.668(<0.00001)	0.771(<0.00001)	0.732(<0.00001)	0.643(<0.00001)	0.622(<0.00001)	0.549(<0.00001)	0.726(<0.00001)	0.736(<0.00001)	0.782(<0.00001)	0.695(<0.00001)	0.735(<0.00001)	0.778(<0.00001)	0.574(<0.00001)	0.644(<0.00001)	0.703(<0.00001)	0.753(<0.00001)	0.704(<0.00001)	0.83(0.00004)	0.793(<0.00001)	0.885(NA)	0.787(<0.00001)	0.79(<0.00001)	0.735(<0.00001)	0.81(<0.00001)	0.884(0.44023)	0.74(<0.00001)	0.75(<0.00001)	0.815(<0.00001)	0.871(0.12687)	0.873(0.2797)	0.736(0.00001)	0.701(<0.00001)	0.674(<0.00001)	0.881(0.45788)	0.668(<0.00001)	0.662(<0.00001)
Dorze	0.603(<0.00001)	0.579(<0.00001)	0.76(<0.00001)	0.74(<0.00001)	0.667(<0.00001)	0.659(<0.00001)	0.681(<0.00001)	0.729(<0.00001)	0.561(<0.00001)	0.635(<0.00001)	0.646(<0.00001)	0.645(<0.00001)	0.594(<0.00001)	0.729(<0.00001)	0.636(<0.00001)	0.602(<0.00001)	0.566(<0.00001)	0.594(<0.00001)	0.511(<0.00001)	0.711(<0.00001)	0.719(<0.00001)	0.706(<0.00001)	0.687(<0.00001)	0.714(<0.00001)	0.657(<0.00001)	0.565(<0.00001)	0.603(<0.00001)	0.588(<0.00001)	0.625(<0.00001)	0.573(<0.00001)	0.702(<0.00001)	0.801(<0.00001)	0.787(<0.00001)	0.874(NA)	0.833(0.0007)	0.795(0.00015)	0.815(0.00039)	0.773(<0.00001)	0.808(0.00002)	0.797(0.00007)	0.807(0.00047)	0.789(<0.00001)	0.791(0.01478)	0.704(<0.00001)	0.675(<0.00001)	0.65(<0.00001)	0.816(0.0034)	0.736(<0.00001)	0.67(<0.00001)
GentaGamo	0.614(<0.00001)	0.591(<0.00001)	0.771(0.00129)	0.744(<0.00001)	0.678(<0.00001)	0.67(<0.00001)	0.692(0.00006)	0.738(0.00096)	0.573(<0.00001)	0.648(<0.00001)	0.66(<0.00001)	0.658(<0.00001)	0.607(<0.00001)	0.742(0.00375)	0.647(<0.00001)	0.613(<0.00001)	0.569(<0.00001)	0.601(<0.00001)	0.514(<0.00001)	0.719(<0.00001)	0.728(<0.00001)	0.712(<0.00001)	0.694(<0.00001)	0.721(<0.00001)	0.665(<0.00001)	0.565(<0.00001)	0.604(<0.00001)	0.596(<0.00001)	0.632(<0.00001)	0.582(<0.00001)	0.712(0.00098)	0.808(0.13864)	0.79(0.10712)	0.833(0.70592)	0.838(NA)	0.805(0.16542)	0.818(0.11758)	0.776(0.0301)	0.82(0.32127)	0.805(0.22991)	0.805(0.05563)	0.791(0.08041)	0.793(0.24327)	0.7(0.00087)	0.669(<0.00001)	0.642(<0.00001)	0.814(0.4679)	0.753(0.00695)	0.684(<0.00001)
Gidicho	0.57(<0.00001)	0.551(<0.00001)	0.781(0.00326)	0.731(<0.00001)	0.632(<0.00001)	0.623(<0.00001)	0.643(<0.00001)	0.697(<0.00001)	0.58(<0.00001)	0.648(<0.00001)	0.665(<0.00001)	0.666(<0.00001)	0.61(<0.00001)	0.74(0.00001)	0.605(<0.00001)	0.574(<0.00001)	0.548(<0.00001)	0.604(<0.00001)	0.515(<0.00001)	0.702(<0.00001)	0.716(<0.00001)	0.682(<0.00001)	0.687(<0.00001)	0.707(<0.00001)	0.622(<0.00001)	0.556(<0.00001)	0.59(<0.00001)	0.565(<0.00001)	0.588(<0.00001)	0.543(<0.00001)	0.668(<0.00001)	0.779(0.00127)	0.735(<0.00001)	0.795(0.01934)	0.805(0.02712)	0.85(NA)	0.783(0.00929)	0.719(<0.00001)	0.842(0.41624)	0.787(0.00159)	0.758(0.00095)	0.738(<0.00001)	0.738(0.00584)	0.678(<0.00001)	0.649(<0.00001)	0.629(<0.00001)	0.759(<0.00001)	0.748(0.00035)	0.677(<0.00001)
Gofa	0.667(0.00111)	0.638(<0.00001)	0.759(0.18873)	0.756(0.42928)	0.724(0.08864)	0.717(0.03904)	0.736(0.2087)	0.769(0.50409)	0.56(<0.00001)	0.646(<0.00001)	0.644(<0.00001)	0.65(<0.00001)	0.596(<0.00001)	0.716(0.04709)	0.694(0.00037)	0.658(0.00389)	0.595(<0.00001)	0.611(<0.00001)	0.529(<0.00001)	0.727(0.00497)	0.735(0.03133)	0.737(0.00035)	0.7(0.00067)	0.73(0.05363)	0.704(0.00094)	0.568(<0.00001)	0.617(<0.00001)	0.637(0.00184)	0.674(0.00005)	0.63(<0.00001)	0.749(0.40578)	0.812(0.81936)	0.81(0.94035)	0.815(0.90762)	0.818(0.77547)	0.783(0.4412)	0.808(NA)	0.799(0.87351)	0.795(0.57273)	0.797(0.63352)	0.803(0.36277)	0.809(0.90014)	0.809(0.63927)	0.711(0.02007)	0.679(0.00001)	0.652(0.00027)	0.824(0.94392)	0.725(0.04091)	0.686(<0.00001)
Konta	0.756(<0.00001)	0.719(<0.00001)	0.72(<0.00001)	0.765(<0.00001)	0.809(<0.00001)	0.805(<0.00001)	0.823(0.01025)	0.837(0.00209)	0.522(<0.00001)	0.62(<0.00001)	0.604(<0.00001)	0.617(<0.00001)	0.564(<0.00001)	0.653(<0.00001)	0.779(<0.00001)	0.737(<0.00001)	0.64(<0.00001)	0.613(<0.00001)	0.545(<0.00001)	0.713(<0.00001)	0.722(<0.00001)	0.779(<0.00001)	0.682(<0.00001)	0.723(<0.00001)	0.788(<0.00001)	0.57(<0.00001)	0.642(<0.00001)	0.712(0.00001)	0.766(<0.00001)	0.715(<0.00001)	0.832(0.08878)	0.777(<0.00001)	0.884(0.58014)	0.773(<0.00001)	0.776(<0.00001)	0.719(<0.00001)	0.799(<0.00001)	0.882(NA)	0.724(<0.00001)	0.733(<0.00001)	0.807(<0.00001)	0.866(0.1462)	0.869(0.34325)	0.727(0.00002)	0.695(<0.00001)	0.67(<0.00001)	0.873(0.43639)	0.653(<0.00001)	0.649(<0.00001)
Kore	0.568(<0.00001)	0.549(<0.00001)	0.813(0.02221)	0.743(<0.00001)	0.632(<0.00001)	0.622(<0.00001)	0.643(<0.00001)	0.699(<0.00001)	0.616(<0.00001)	0.678(<0.00001)	0.703(<0.00001)	0.703(<0.00001)	0.645(<0.00001)	0.778(0.00372)	0.604(<0.00001)	0.572(<0.00001)	0.547(<0.00001)	0.612(<0.00001)	0.512(<0.00001)	0.718(<0.00001)	0.731(<0.00001)	0.69(<0.00001)	0.7(<0.00001)	0.721(<0.00001)	0.625(<0.00001)	0.563(<0.00001)	0.595(<0.00001)	0.562(<0.00001)	0.588(<0.00001)	0.54(<0.00001)	0.67(<0.00001)	0.797(0.0068)	0.74(<0.00001)	0.808(0.03336)	0.82(0.039)	0.842(0.32418)	0.795(0.00623)	0.724(<0.00001)	0.857(NA)	0.812(0.09393)	0.766(0.0001)	0.743(<0.00001)	0.743(0.01332)	0.685(0.00002)	0.653(<0.00001)	0.629(<0.00001)	0.764(0.00108)	0.788(0.00172)	0.701(<0.00001)
Maleh	0.573(<0.00001)	0.553(<0.00001)	0.777(<0.00001)	0.743(<0.00001)	0.634(<0.00001)	0.625(<0.00001)	0.646(<0.00001)	0.7(<0.00001)	0.595(<0.00001)	0.696(<0.00001)	0.674(<0.00001)	0.687(<0.00001)	0.624(<0.00001)	0.75(<0.00001)	0.611(<0.00001)	0.576(<0.00001)	0.548(<0.00001)	0.62(<0.00001)	0.518(<0.00001)	0.765(<0.00001)	0.769(<0.00001)	0.72(<0.00001)	0.735(<0.00001)	0.758(<0.00001)	0.639(<0.00001)	0.573(<0.00001)	0.609(<0.00001)	0.569(<0.00001)	0.597(<0.00001)	0.546(<0.00001)	0.678(<0.00001)	0.853(0.13789)	0.75(<0.00001)	0.797(<0.00001)	0.805(0.00006)	0.787(<0.00001)	0.797(0.00083)	0.733(<0.00001)	0.812(0.00003)	0.872(NA)	0.759(<0.00001)	0.745(<0.00001)	0.743(0.00007)	0.689(<0.00001)	0.653(<0.00001)	0.626(<0.00001)	0.766(<0.00001)	0.759(<0.00001)	0.768(<0.00001)
OtherGamo	0.698(0.05912)	0.667(0.00602)	0.737(0.11655)	0.746(0.49215)	0.75(0.52947)	0.744(0.37618)	0.761(0.63014)	0.783(0.8749)	0.54(<0.00001)	0.623(<0.00001)	0.623(<0.00001)	0.628(<0.00001)	0.577(<0.00001)	0.691(0.03769)	0.717(0.02861)	0.684(0.06806)	0.607(<0.00001)	0.603(<0.00001)	0.529(<0.00001)	0.695(<0.00001)	0.705(0.01066)	0.724(0.00046)	0.669(0.00004)	0.7(0.02804)	0.713(0.01955)	0.553(<0.00001)	0.605(<0.00001)	0.656(0.01619)	0.689(0.00302)	0.655(0.00034)	0.761(0.71032)	0.779(0.59291)	0.815(0.95841)	0.807(0.88972)	0.805(0.75708)	0.758(0.35211)	0.803(0.59793)	0.807(0.96862)	0.766(0.40193)	0.759(0.42641)	0.798(NA)	0.818(0.98353)	0.821(0.73143)	0.704(0.03242)	0.677(0.00055)	0.651(0.01597)	0.832(0.96383)	0.699(0.01479)	0.651(<0.00001)
Wolayta	0.753(<0.00001)	0.723(<0.00001)	0.735(<0.00001)	0.773(<0.00001)	0.815(0.12594)	0.804(0.03112)	0.825(0.22835)	0.842(0.20899)	0.531(<0.00001)	0.628(<0.00001)	0.614(<0.00001)	0.627(<0.00001)	0.571(<0.00001)	0.669(<0.00001)	0.775(<0.00001)	0.744(0.00004)	0.653(<0.00001)	0.627(<0.00001)	0.557(<0.00001)	0.704(<0.00001)	0.716(<0.00001)	0.756(<0.00001)	0.675(<0.00001)	0.711(<0.00001)	0.76(<0.00001)	0.559(<0.00001)	0.621(<0.00001)	0.704(0.00003)	0.738(<0.00001)	0.704(<0.00001)	0.822(0.22468)	0.783(0.00013)	0.871(0.61487)	0.789(0.00011)	0.791(0.00049)	0.738(<0.00001)	0.809(0.00012)	0.866(0.51888)	0.743(<0.00001)	0.745(0.00003)	0.818(0.0019)	0.87(NA)	0.871(0.48793)	0.727(0.00044)	0.697(<0.00001)	0.67(<0.00001)	0.876(0.68717)	0.67(<0.00001)	0.652(<0.00001)
Wolayta_Cultivator	0.75(<0.00001)	0.717(<0.00001)	0.734(<0.00001)	0.77(<0.00001)	0.813(0.13243)	0.805(0.0455)	0.824(0.21496)	0.843(0.3841)	0.532(<0.00001)	0.624(<0.00001)	0.614(<0.00001)	0.624(<0.00001)	0.572(<0.00001)	0.671(<0.00001)	0.771(<0.00001)	0.737(<0.00001)	0.644(<0.00001)	0.618(<0.00001)	0.547(<0.00001)	0.698(<0.00001)	0.709(<0.00001)	0.753(<0.00001)	0.668(<0.00001)	0.706(<0.00001)	0.76(<0.00001)	0.559(<0.00001)	0.62(<0.00001)	0.699(<0.00001)	0.739(<0.00001)	0.703(<0.00001)	0.821(0.10303)	0.78(0.00662)	0.873(0.65788)	0.791(0.00186)	0.793(0.0304)	0.738(<0.00001)	0.809(0.01622)	0.869(0.58312)	0.743(<0.00001)	0.743(<0.00001)	0.821(0.07705)	0.871(0.58519)	0.867(NA)	0.729(<0.00001)	0.701(<0.00001)	0.674(<0.00001)	0.881(0.79479)	0.67(<0.00001)	0.645(<0.00001)
Wolayta_Potter	0.619(0.00441)	0.602(0.00221)	0.682(0.12811)	0.719(0.57195)	0.677(0.1827)	0.668(0.08932)	0.684(0.23046)	0.719(0.51007)	0.514(<0.00001)	0.594(<0.00001)	0.582(0.00014)	0.598(0.00105)	0.544(<0.00001)	0.625(0.00362)	0.647(0.01126)	0.622(0.00393)	0.58(<0.00001)	0.587(<0.00001)	0.517(<0.00001)	0.674(0.09594)	0.686(0.16491)	0.691(0.08876)	0.657(0.07721)	0.682(0.14971)	0.658(0.04047)	0.556(<0.00001)	0.599(0.00055)	0.603(0.00102)	0.632(0.00985)	0.592(0.00002)	0.707(0.48073)	0.716(0.33707)	0.736(0.60769)	0.704(0.2525)	0.7(0.17113)	0.678(0.0853)	0.711(0.17417)	0.727(0.51286)	0.685(0.12911)	0.689(0.1841)	0.704(0.13651)	0.727(0.46262)	0.729(0.44019)	0.767(NA)	0.778(0.81672)	0.792(0.97224)	0.739(0.68103)	0.62(0.00599)	0.624(0.00511)
Wolayta_Smith	0.604(<0.00001)	0.59(<0.00001)	0.649(<0.00001)	0.681(<0.00001)	0.656(<0.00001)	0.648(<0.00001)	0.663(<0.00001)	0.687(<0.00001)	0.496(<0.00001)	0.565(<0.00001)	0.556(<0.00001)	0.571(<0.00001)	0.522(<0.00001)	0.599(<0.00001)	0.628(<0.00001)	0.608(<0.00001)	0.569(<0.00001)	0.568(<0.00001)	0.505(<0.00001)	0.632(<0.00001)	0.64(<0.00001)	0.657(<0.00001)	0.614(<0.00001)	0.638(<0.00001)	0.634(<0.00001)	0.537(<0.00001)	0.576(<0.00001)	0.588(<0.00001)	0.613(<0.00001)	0.579(<0.00001)	0.68(<0.00001)	0.673(<0.00001)	0.701(<0.00001)	0.675(<0.00001)	0.669(<0.00001)	0.649(<0.00001)	0.679(<0.00001)	0.695(<0.00001)	0.653(<0.00001)	0.653(<0.00001)	0.677(<0.00001)	0.697(<0.00001)	0.701(0.05778)	0.778(0.09409)	0.819(NA)	0.859(0.86689)	0.706(<0.00001)	0.592(<0.00001)	0.586(<0.00001)
Wolayta_Tanner	0.581(<0.00001)	0.567(<0.00001)	0.629(<0.00001)	0.659(<0.00001)	0.633(<0.00001)	0.625(<0.00001)	0.64(<0.00001)	0.664(<0.00001)	0.487(<0.00001)	0.55(<0.00001)	0.546(<0.00001)	0.557(<0.00001)	0.513(<0.00001)	0.584(<0.00001)	0.604(<0.00001)	0.585(<0.00001)	0.549(<0.00001)	0.551(<0.00001)	0.491(<0.00001)	0.611(<0.00001)	0.62(<0.00001)	0.635(<0.00001)	0.596(<0.00001)	0.618(<0.00001)	0.612(<0.00001)	0.529(<0.00001)	0.563(<0.00001)	0.568(<0.00001)	0.592(<0.00001)	0.558(<0.00001)	0.655(<0.00001)	0.646(<0.00001)	0.674(<0.00001)	0.65(<0.00001)	0.642(<0.00001)	0.629(<0.00001)	0.652(<0.00001)	0.67(<0.00001)	0.629(<0.00001)	0.626(<0.00001)	0.651(<0.00001)	0.67(<0.00001)	0.674(<0.00001)	0.792(<0.00001)	0.859(0.04453)	0.907(NA)	0.678(<0.00001)	0.572(<0.00001)	0.568(<0.00001)
Wolayta_Weaver	0.728(<0.00001)	0.699(<0.00001)	0.751(<0.00001)	0.784(<0.00001)	0.791(<0.00001)	0.783(<0.00001)	0.804(<0.00001)	0.839(<0.00001)	0.544(<0.00001)	0.638(<0.00001)	0.629(<0.00001)	0.639(<0.00001)	0.583(<0.00001)	0.69(<0.00001)	0.755(<0.00001)	0.722(<0.00001)	0.642(<0.00001)	0.626(<0.00001)	0.55(<0.00001)	0.716(<0.00001)	0.727(<0.00001)	0.762(<0.00001)	0.686(<0.00001)	0.723(<0.00001)	0.754(<0.00001)	0.566(<0.00001)	0.627(<0.00001)	0.688(<0.00001)	0.73(<0.00001)	0.686(<0.00001)	0.814(<0.00001)	0.801(<0.00001)	0.881(0.12989)	0.816(<0.00001)	0.814(0.00001)	0.759(<0.00001)	0.824(<0.00001)	0.873(0.09662)	0.764(<0.00001)	0.766(<0.00001)	0.832(0.00015)	0.876(0.09218)	0.881(0.27503)	0.739(<0.00001)	0.706(<0.00001)	0.678(<0.00001)	0.893(NA)	0.688(<0.00001)	0.663(<0.00001)
Zayse	0.521(<0.00001)	0.501(<0.00001)	0.751(0.0686)	0.673(<0.00001)	0.573(<0.00001)	0.566(<0.00001)	0.584(<0.00001)	0.631(<0.00001)	0.662(<0.00001)	0.687(<0.00001)	0.73(0.00002)	0.723(<0.00001)	0.68(<0.00001)	0.797(0.40007)	0.553(<0.00001)	0.521(<0.00001)	0.493(<0.00001)	0.577(<0.00001)	0.471(<0.00001)	0.672(<0.00001)	0.681(<0.00001)	0.635(<0.00001)	0.658(<0.00001)	0.671(0.0005)	0.572(<0.00001)	0.534(<0.00001)	0.555(<0.00001)	0.516(<0.00001)	0.537(<0.00001)	0.496(<0.00001)	0.608(<0.00001)	0.734(0.08165)	0.668(<0.00001)	0.736(0.08315)	0.753(0.10345)	0.748(0.24997)	0.725(0.01336)	0.653(<0.00001)	0.788(0.34849)	0.759(0.33764)	0.699(0.00031)	0.67(<0.00001)	0.67(0.15037)	0.62(0.00068)	0.592(<0.00001)	0.572(0.00003)	0.688(0.00575)	0.824(NA)	0.68(<0.00001)
Bana	0.53(<0.00001)	0.518(<0.00001)	0.697(0.07827)	0.687(0.22452)	0.582(0.0037)	0.572(0.00066)	0.59(0.01681)	0.637(0.00243)	0.595(<0.00001)	0.712(0.09417)	0.646(0.00287)	0.679(0.12254)	0.612(<0.00001)	0.675(0.14129)	0.567(<0.00001)	0.541(0.003)	0.523(<0.00001)	0.63(0.0099)	0.527(<0.00001)	0.727(0.381)	0.73(0.42719)	0.667(0.03039)	0.709(0.34641)	0.718(0.38294)	0.584(0.00002)	0.548(0.00017)	0.579(0.00994)	0.539(0.00113)	0.542(<0.00001)	0.507(<0.00001)	0.621(0.07715)	0.743(0.47654)	0.662(0.12435)	0.67(0.13238)	0.684(0.13021)	0.677(0.18041)	0.686(0.09274)	0.649(0.04852)	0.701(0.22079)	0.768(0.60028)	0.651(0.01261)	0.652(0.00003)	0.645(0.16905)	0.624(0.03447)	0.586(0.00184)	0.568(0.0413)	0.663(0.16334)	0.68(0.09453)	0.783(NA)
Hamar	0.523(<0.00001)	0.519(<0.00001)	0.669(<0.00001)	0.68(<0.00001)	0.577(<0.00001)	0.564(<0.00001)	0.582(<0.00001)	0.629(<0.00001)	0.578(<0.00001)	0.712(0.00015)	0.62(<0.00001)	0.674(<0.00001)	0.591(<0.00001)	0.635(<0.00001)	0.563(<0.00001)	0.548(<0.00001)	0.552(<0.00001)	0.698(<0.00001)	0.609(<0.00001)	0.674(<0.00001)	0.69(<0.00001)	0.63(<0.00001)	0.673(<0.00001)	0.673(<0.00001)	0.562(<0.00001)	0.532(<0.00001)	0.565(<0.00001)	0.55(<0.00001)	0.526(<0.00001)	0.5(<0.00001)	0.611(<0.00001)	0.676(<0.00001)	0.63(<0.00001)	0.628(<0.00001)	0.64(<0.00001)	0.643(<0.00001)	0.642(<0.00001)	0.617(<0.00001)	0.659(<0.00001)	0.7(0.00423)	0.617(<0.00001)	0.625(<0.00001)	0.618(0.00004)	0.599(<0.00001)	0.568(<0.00001)	0.553(<0.00001)	0.633(<0.00001)	0.634(<0.00001)	0.733(0.00816)
Karo	0.451(<0.00001)	0.454(<0.00001)	0.502(<0.00001)	0.531(<0.00001)	0.487(<0.00001)	0.473(<0.00001)	0.487(<0.00001)	0.509(<0.00001)	0.45(<0.00001)	0.548(<0.00001)	0.468(<0.00001)	0.522(<0.00001)	0.454(<0.00001)	0.471(<0.00001)	0.481(<0.00001)	0.478(<0.00001)	0.497(<0.00001)	0.641(<0.00001)	0.705(<0.00001)	0.517(<0.00001)	0.537(<0.00001)	0.499(<0.00001)	0.538(<0.00001)	0.522(<0.00001)	0.465(<0.00001)	0.44(<0.00001)	0.471(<0.00001)	0.509(<0.00001)	0.446(<0.00001)	0.44(<0.00001)	0.501(<0.00001)	0.507(<0.00001)	0.494(<0.00001)	0.479(<0.00001)	0.484(<0.00001)	0.492(<0.00001)	0.491(<0.00001)	0.488(<0.00001)	0.492(<0.00001)	0.512(<0.00001)	0.482(<0.00001)	0.494(<0.00001)	0.486(<0.00001)	0.475(<0.00001)	0.461(<0.00001)	0.45(<0.00001)	0.492(<0.00001)	0.472(<0.00001)	0.544(<0.00001)
Ari_Cultivator	0.517(<0.00001)	0.506(<0.00001)	0.701(<0.00001)	0.694(<0.00001)	0.575(<0.00001)	0.565(<0.00001)	0.585(<0.00001)	0.636(<0.00001)	0.568(<0.00001)	0.687(<0.00001)	0.631(<0.00001)	0.657(<0.00001)	0.593(<0.00001)	0.675(<0.00001)	0.558(<0.00001)	0.527(<0.00001)	0.51(<0.00001)	0.601(<0.00001)	0.506(<0.00001)	0.787(<0.00001)	0.782(<0.00001)	0.703(<0.00001)	0.761(<0.00001)	0.773(<0.00001)	0.596(<0.00001)	0.57(<0.00001)	0.6(<0.00001)	0.529(<0.00001)	0.547(<0.00001)	0.497(<0.00001)	0.625(<0.00001)	0.79(<0.00001)	0.676(<0.00001)	0.691(<0.00001)	0.705(<0.00001)	0.694(<0.00001)	0.707(<0.00001)	0.662(<0.00001)	0.717(<0.00001)	0.804(<0.00001)	0.664(<0.00001)	0.66(<0.00001)	0.653(<0.00001)	0.643(<0.00001)	0.598(<0.00001)	0.579(<0.00001)	0.674(<0.00001)	0.685(<0.00001)	0.8(0.00006)
Ari_Potter	0.393(<0.00001)	0.387(<0.00001)	0.496(<0.00001)	0.499(<0.00001)	0.437(<0.00001)	0.431(<0.00001)	0.445(<0.00001)	0.474(<0.00001)	0.451(<0.00001)	0.493(<0.00001)	0.477(<0.00001)	0.484(<0.00001)	0.465(<0.00001)	0.487(<0.00001)	0.421(<0.00001)	0.404(<0.00001)	0.394(<0.00001)	0.447(<0.00001)	0.389(<0.00001)	0.524(<0.00001)	0.524(<0.00001)	0.494(<0.00001)	0.519(<0.00001)	0.52(<0.00001)	0.444(<0.00001)	0.464(<0.00001)	0.47(<0.00001)	0.408(<0.00001)	0.415(<0.00001)	0.382(<0.00001)	0.475(<0.00001)	0.521(<0.00001)	0.489(<0.00001)	0.496(<0.00001)	0.499(<0.00001)	0.495(<0.00001)	0.497(<0.00001)	0.482(<0.00001)	0.503(<0.00001)	0.521(<0.00001)	0.48(<0.00001)	0.479(<0.00001)	0.477(0.00004)	0.48(<0.00001)	0.458(<0.00001)	0.451(<0.00001)	0.487(<0.00001)	0.492(<0.00001)	0.522(<0.00001)
Ari_Smith	0.378(<0.00001)	0.372(<0.00001)	0.47(<0.00001)	0.474(<0.00001)	0.418(<0.00001)	0.414(<0.00001)	0.426(<0.00001)	0.449(<0.00001)	0.43(<0.00001)	0.468(<0.00001)	0.453(<0.00001)	0.46(<0.00001)	0.443(<0.00001)	0.462(<0.00001)	0.404(<0.00001)	0.388(<0.00001)	0.378(<0.00001)	0.424(<0.00001)	0.378(<0.00001)	0.504(<0.00001)	0.503(<0.00001)	0.477(<0.00001)	0.5(<0.00001)	0.5(<0.00001)	0.432(<0.00001)	0.459(<0.00001)	0.463(<0.00001)	0.395(<0.00001)	0.404(<0.00001)	0.368(<0.00001)	0.458(<0.00001)	0.499(<0.00001)	0.467(<0.00001)	0.473(<0.00001)	0.474(<0.00001)	0.468(<0.00001)	0.473(<0.00001)	0.462(<0.00001)	0.478(<0.00001)	0.497(<0.00001)	0.456(<0.00001)	0.456(<0.00001)	0.453(<0.00001)	0.459(<0.00001)	0.439(<0.00001)	0.432(<0.00001)	0.462(<0.00001)	0.469(<0.00001)	0.498(<0.00001)
Dhime	0.536(<0.00001)	0.525(<0.00001)	0.7(<0.00001)	0.704(<0.00001)	0.594(<0.00001)	0.584(<0.00001)	0.604(<0.00001)	0.653(<0.00001)	0.562(<0.00001)	0.673(<0.00001)	0.625(<0.00001)	0.655(<0.00001)	0.588(<0.00001)	0.668(<0.00001)	0.577(<0.00001)	0.546(<0.00001)	0.525(<0.00001)	0.61(<0.00001)	0.523(<0.00001)	0.8(0.0158)	0.799(0.02622)	0.722(0.00001)	0.779(0.00376)	0.791(0.03243)	0.614(<0.00001)	0.578(<0.00001)	0.615(<0.00001)	0.549(<0.00001)	0.565(<0.00001)	0.516(<0.00001)	0.645(<0.00001)	0.785(0.00371)	0.688(<0.00001)	0.693(<0.00001)	0.706(<0.00001)	0.694(<0.00001)	0.709(<0.00001)	0.674(<0.00001)	0.714(<0.00001)	0.781(0.01381)	0.67(<0.00001)	0.671(<0.00001)	0.664(0.00002)	0.651(0.00001)	0.607(<0.00001)	0.587(<0.00001)	0.682(<0.00001)	0.678(<0.00001)	0.756(<0.00001)
Amhara	0.909(0.6163)	0.843(0.00018)	0.594(<0.00001)	0.668(<0.00001)	0.859(0.01243)	0.864(0.01472)	0.856(0.0124)	0.797(<0.00001)	0.433(<0.00001)	0.524(<0.00001)	0.495(<0.00001)	0.519(<0.00001)	0.47(<0.00001)	0.517(<0.00001)	0.865(0.00009)	0.84(0.00199)	0.659(<0.00001)	0.577(<0.00001)	0.542(<0.00001)	0.582(<0.00001)	0.592(<0.00001)	0.689(<0.00001)	0.555(<0.00001)	0.592(<0.00001)	0.777(<0.00001)	0.483(<0.00001)	0.56(<0.00001)	0.778(0.00218)	0.784(<0.00001)	0.824(<0.00001)	0.798(<0.00001)	0.626(<0.00001)	0.753(<0.00001)	0.611(<0.00001)	0.622(<0.00001)	0.577(<0.00001)	0.674(<0.00001)	0.763(<0.00001)	0.575(<0.00001)	0.58(<0.00001)	0.704(<0.00001)	0.761(<0.00001)	0.757(<0.00001)	0.624(<0.00001)	0.607(<0.00001)	0.585(<0.00001)	0.736(<0.00001)	0.527(<0.00001)	0.535(<0.00001)
BetaIsrael	0.854(<0.00001)	0.833(<0.00001)	0.569(<0.00001)	0.644(<0.00001)	0.811(<0.00001)	0.812(<0.00001)	0.805(<0.00001)	0.756(<0.00001)	0.419(<0.00001)	0.507(<0.00001)	0.476(<0.00001)	0.502(<0.00001)	0.452(<0.00001)	0.493(<0.00001)	0.812(<0.00001)	0.815(<0.00001)	0.648(<0.00001)	0.565(<0.00001)	0.536(<0.00001)	0.557(<0.00001)	0.567(<0.00001)	0.656(<0.00001)	0.533(<0.00001)	0.566(<0.00001)	0.735(<0.00001)	0.47(<0.00001)	0.54(<0.00001)	0.741(<0.00001)	0.741(<0.00001)	0.781(<0.00001)	0.763(<0.00001)	0.593(<0.00001)	0.713(<0.00001)	0.578(<0.00001)	0.59(<0.00001)	0.549(<0.00001)	0.638(<0.00001)	0.721(<0.00001)	0.546(<0.00001)	0.551(<0.00001)	0.667(<0.00001)	0.722(<0.00001)	0.717(<0.00001)	0.6(<0.00001)	0.588(<0.00001)	0.565(<0.00001)	0.699(<0.00001)	0.499(<0.00001)	0.513(<0.00001)
Gurage	0.876(0.44269)	0.822(<0.00001)	0.615(<0.00001)	0.689(<0.00001)	0.882(0.48691)	0.888(0.45785)	0.881(0.47363)	0.812(<0.00001)	0.449(<0.00001)	0.542(<0.00001)	0.512(<0.00001)	0.536(<0.00001)	0.487(<0.00001)	0.538(<0.00001)	0.849(0.00909)	0.821(0.00147)	0.658(<0.00001)	0.586(<0.00001)	0.546(<0.00001)	0.603(<0.00001)	0.613(<0.00001)	0.704(<0.00001)	0.577(<0.00001)	0.613(<0.00001)	0.78(<0.00001)	0.5(<0.00001)	0.574(<0.00001)	0.767(0.00726)	0.781(<0.00001)	0.801(<0.00001)	0.814(<0.00001)	0.651(<0.00001)	0.774(<0.00001)	0.636(<0.00001)	0.647(<0.00001)	0.6(<0.00001)	0.696(<0.00001)	0.782(<0.00001)	0.599(<0.00001)	0.603(<0.00001)	0.724(<0.00001)	0.781(<0.00001)	0.78(0.00639)	0.646(<0.00001)	0.627(<0.00001)	0.604(<0.00001)	0.758(<0.00001)	0.547(<0.00001)	0.553(<0.00001)
Tigraway	0.894(0.01102)	0.854(<0.00001)	0.584(<0.00001)	0.663(<0.00001)	0.845(<0.00001)	0.845(<0.00001)	0.837(<0.00001)	0.784(<0.00001)	0.429(<0.00001)	0.52(<0.00001)	0.489(<0.00001)	0.515(<0.00001)	0.464(<0.00001)	0.506(<0.00001)	0.845(<0.00001)	0.863(<0.00001)	0.669(<0.00001)	0.583(<0.00001)	0.551(<0.00001)	0.57(<0.00001)	0.581(<0.00001)	0.671(<0.00001)	0.546(<0.00001)	0.58(<0.00001)	0.752(<0.00001)	0.478(<0.00001)	0.55(<0.00001)	0.762(<0.00001)	0.757(<0.00001)	0.801(<0.00001)	0.784(<0.00001)	0.608(<0.00001)	0.732(<0.00001)	0.592(<0.00001)	0.605(<0.00001)	0.563(<0.00001)	0.656(<0.00001)	0.74(<0.00001)	0.56(<0.00001)	0.565(<0.00001)	0.686(<0.00001)	0.744(<0.00001)	0.738(<0.00001)	0.612(<0.00001)	0.598(<0.00001)	0.576(<0.00001)	0.717(<0.00001)	0.513(<0.00001)	0.528(<0.00001)
Komo	0.514(<0.00001)	0.515(<0.00001)	0.517(<0.00001)	0.561(<0.00001)	0.544(<0.00001)	0.532(<0.00001)	0.543(<0.00001)	0.553(<0.00001)	0.432(<0.00001)	0.518(<0.00001)	0.462(<0.00001)	0.512(<0.00001)	0.443(<0.00001)	0.472(<0.00001)	0.539(<0.00001)	0.532(<0.00001)	0.529(<0.00001)	0.611(<0.00001)	0.639(<0.00001)	0.531(<0.00001)	0.552(<0.00001)	0.535(<0.00001)	0.549(<0.00001)	0.538(<0.00001)	0.522(<0.00001)	0.466(<0.00001)	0.507(<0.00001)	0.649(<0.00001)	0.509(<0.00001)	0.512(<0.00001)	0.552(<0.00001)	0.521(<0.00001)	0.535(<0.00001)	0.504(<0.00001)	0.506(<0.00001)	0.508(<0.00001)	0.517(<0.00001)	0.532(<0.00001)	0.503(<0.00001)	0.511(<0.00001)	0.517(<0.00001)	0.539(<0.00001)	0.529(<0.00001)	0.512(<0.00001)	0.5(<0.00001)	0.491(<0.00001)	0.533(<0.00001)	0.47(<0.00001)	0.517(<0.00001)
Gumuz	0.456(<0.00001)	0.461(<0.00001)	0.431(<0.00001)	0.47(<0.00001)	0.464(<0.00001)	0.455(<0.00001)	0.46(<0.00001)	0.465(<0.00001)	0.363(<0.00001)	0.437(<0.00001)	0.385(<0.00001)	0.432(<0.00001)	0.37(<0.00001)	0.391(<0.00001)	0.468(<0.00001)	0.467(<0.00001)	0.468(<0.00001)	0.527(<0.00001)	0.564(<0.00001)	0.442(<0.00001)	0.461(<0.00001)	0.447(<0.00001)	0.455(<0.00001)	0.449(<0.00001)	0.442(<0.00001)	0.384(<0.00001)	0.421(<0.00001)	0.546(<0.00001)	0.437(<0.00001)	0.466(<0.00001)	0.462(<0.00001)	0.433(<0.00001)	0.446(<0.00001)	0.417(<0.00001)	0.419(<0.00001)	0.422(<0.00001)	0.43(<0.00001)	0.443(<0.00001)	0.417(<0.00001)	0.424(<0.00001)	0.432(<0.00001)	0.452(<0.00001)	0.441(<0.00001)	0.426(<0.00001)	0.418(<0.00001)	0.408(<0.00001)	0.443(<0.00001)	0.391(<0.00001)	0.434(<0.00001)
Anuak	0.455(<0.00001)	0.461(<0.00001)	0.449(<0.00001)	0.489(<0.00001)	0.47(<0.00001)	0.459(<0.00001)	0.467(<0.00001)	0.479(<0.00001)	0.381(<0.00001)	0.467(<0.00001)	0.403(<0.00001)	0.455(<0.00001)	0.387(<0.00001)	0.408(<0.00001)	0.474(<0.00001)	0.476(<0.00001)	0.493(<0.00001)	0.591(<0.00001)	0.724(<0.00001)	0.458(<0.00001)	0.481(<0.00001)	0.457(<0.00001)	0.485(<0.00001)	0.466(<0.00001)	0.446(<0.00001)	0.394(<0.00001)	0.429(<0.00001)	0.521(<0.00001)	0.438(<0.00001)	0.448(<0.00001)	0.471(<0.00001)	0.45(<0.00001)	0.457(<0.00001)	0.431(<0.00001)	0.433(<0.00001)	0.441(<0.00001)	0.444(<0.00001)	0.453(<0.00001)	0.435(<0.00001)	0.443(<0.00001)	0.443(<0.00001)	0.462(<0.00001)	0.451(<0.00001)	0.436(<0.00001)	0.426(<0.00001)	0.415(<0.00001)	0.456(<0.00001)	0.407(<0.00001)	0.461(<0.00001)
Nuer	0.464(<0.00001)	0.47(<0.00001)	0.455(<0.00001)	0.496(<0.00001)	0.479(<0.00001)	0.467(<0.00001)	0.475(<0.00001)	0.487(<0.00001)	0.382(<0.00001)	0.471(<0.00001)	0.406(<0.00001)	0.46(<0.00001)	0.389(<0.00001)	0.412(<0.00001)	0.483(<0.00001)	0.486(<0.00001)	0.504(<0.00001)	0.602(<0.00001)	0.738(<0.00001)	0.462(<0.00001)	0.485(<0.00001)	0.463(<0.00001)	0.488(<0.00001)	0.47(<0.00001)	0.452(<0.00001)	0.396(<0.00001)	0.433(<0.00001)	0.53(<0.00001)	0.445(<0.00001)	0.457(<0.00001)	0.479(<0.00001)	0.456(<0.00001)	0.464(<0.00001)	0.437(<0.00001)	0.439(<0.00001)	0.447(<0.00001)	0.451(<0.00001)	0.461(<0.00001)	0.441(<0.00001)	0.447(<0.00001)	0.45(<0.00001)	0.469(<0.00001)	0.459(<0.00001)	0.443(<0.00001)	0.432(<0.00001)	0.421(<0.00001)	0.463(<0.00001)	0.41(<0.00001)	0.465(<0.00001)
Nyangatom	0.469(<0.00001)	0.473(<0.00001)	0.454(<0.00001)	0.497(<0.00001)	0.485(<0.00001)	0.474(<0.00001)	0.482(<0.00001)	0.493(<0.00001)	0.38(<0.00001)	0.47(<0.00001)	0.404(<0.00001)	0.457(<0.00001)	0.388(<0.00001)	0.409(<0.00001)	0.486(<0.00001)	0.489(<0.00001)	0.502(<0.00001)	0.6(<0.00001)	0.742(0.00921)	0.461(<0.00001)	0.484(<0.00001)	0.467(<0.00001)	0.478(<0.00001)	0.468(<0.00001)	0.458(<0.00001)	0.391(<0.00001)	0.431(<0.00001)	0.518(<0.00001)	0.45(<0.00001)	0.458(<0.00001)	0.485(<0.00001)	0.455(<0.00001)	0.471(<0.00001)	0.436(<0.00001)	0.44(<0.00001)	0.443(<0.00001)	0.452(<0.00001)	0.468(<0.00001)	0.438(<0.00001)	0.445(<0.00001)	0.453(<0.00001)	0.475(<0.00001)	0.466(<0.00001)	0.444(<0.00001)	0.433(<0.00001)	0.422(<0.00001)	0.469(<0.00001)	0.409(<0.00001)	0.462(<0.00001)
Bodi	0.385(<0.00001)	0.389(<0.00001)	0.402(<0.00001)	0.43(<0.00001)	0.405(<0.00001)	0.395(<0.00001)	0.404(<0.00001)	0.416(<0.00001)	0.361(<0.00001)	0.431(<0.00001)	0.374(<0.00001)	0.417(<0.00001)	0.366(<0.00001)	0.375(<0.00001)	0.404(<0.00001)	0.403(<0.00001)	0.411(<0.00001)	0.516(<0.00001)	0.584(<0.00001)	0.425(<0.00001)	0.446(<0.00001)	0.413(<0.00001)	0.453(<0.00001)	0.434(<0.00001)	0.391(<0.00001)	0.367(<0.00001)	0.393(<0.00001)	0.438(<0.00001)	0.379(<0.00001)	0.378(<0.00001)	0.412(<0.00001)	0.407(<0.00001)	0.402(<0.00001)	0.385(<0.00001)	0.389(<0.00001)	0.397(<0.00001)	0.395(<0.00001)	0.398(<0.00001)	0.392(<0.00001)	0.403(<0.00001)	0.392(<0.00001)	0.403(<0.00001)	0.395(<0.00001)	0.387(<0.00001)	0.377(<0.00001)	0.369(<0.00001)	0.399(<0.00001)	0.38(<0.00001)	0.43(<0.00001)
Kwegu	0.367(<0.00001)	0.372(<0.00001)	0.383(<0.00001)	0.409(<0.00001)	0.385(<0.00001)	0.375(<0.00001)	0.383(<0.00001)	0.395(<0.00001)	0.351(<0.00001)	0.417(<0.00001)	0.36(<0.00001)	0.403(<0.00001)	0.353(<0.00001)	0.359(<0.00001)	0.384(<0.00001)	0.385(<0.00001)	0.394(<0.00001)	0.492(<0.00001)	0.55(<0.00001)	0.406(<0.00001)	0.425(<0.00001)	0.392(<0.00001)	0.429(<0.00001)	0.412(<0.00001)	0.369(<0.00001)	0.35(<0.00001)	0.374(<0.00001)	0.411(<0.00001)	0.359(<0.00001)	0.36(<0.00001)	0.39(<0.00001)	0.389(<0.00001)	0.381(<0.00001)	0.367(<0.00001)	0.371(<0.00001)	0.379(<0.00001)	0.376(<0.00001)	0.377(<0.00001)	0.374(<0.00001)	0.386(<0.00001)	0.372(<0.00001)	0.383(<0.00001)	0.374(<0.00001)	0.369(<0.00001)	0.359(<0.00001)	0.351(<0.00001)	0.378(<0.00001)	0.364(<0.00001)	0.415(<0.00001)
Meinit	0.554(<0.00001)	0.543(<0.00001)	0.677(<0.00001)	0.7(<0.00001)	0.608(<0.00001)	0.598(<0.00001)	0.616(<0.00001)	0.659(<0.00001)	0.538(<0.00001)	0.653(<0.00001)	0.598(<0.00001)	0.642(<0.00001)	0.565(<0.00001)	0.634(<0.00001)	0.595(<0.00001)	0.566(<0.00001)	0.544(<0.00001)	0.639(<0.00001)	0.579(<0.00001)	0.789(0.00113)	0.823(0.06783)	0.739(<0.00001)	0.818(0.05729)	0.822(0.1139)	0.629(<0.00001)	0.584(<0.00001)	0.634(<0.00001)	0.577(<0.00001)	0.583(<0.00001)	0.535(<0.00001)	0.658(<0.00001)	0.742(<0.00001)	0.687(<0.00001)	0.672(<0.00001)	0.679(<0.00001)	0.673(<0.00001)	0.688(<0.00001)	0.674(<0.00001)	0.683(<0.00001)	0.723(<0.00001)	0.658(<0.00001)	0.667(<0.00001)	0.66(<0.00001)	0.646(<0.00001)	0.608(<0.00001)	0.589(<0.00001)	0.675(<0.00001)	0.642(<0.00001)	0.709(<0.00001)
Mezhenger	0.411(<0.00001)	0.414(<0.00001)	0.439(<0.00001)	0.468(<0.00001)	0.436(<0.00001)	0.426(<0.00001)	0.436(<0.00001)	0.451(<0.00001)	0.388(<0.00001)	0.461(<0.00001)	0.407(<0.00001)	0.449(<0.00001)	0.395(<0.00001)	0.41(<0.00001)	0.433(<0.00001)	0.428(<0.00001)	0.431(<0.00001)	0.531(<0.00001)	0.575(<0.00001)	0.466(<0.00001)	0.487(<0.00001)	0.453(<0.00001)	0.499(<0.00001)	0.474(<0.00001)	0.428(<0.00001)	0.409(<0.00001)	0.436(<0.00001)	0.468(<0.00001)	0.412(<0.00001)	0.404(<0.00001)	0.452(<0.00001)	0.447(<0.00001)	0.442(<0.00001)	0.424(<0.00001)	0.428(<0.00001)	0.434(<0.00001)	0.434(<0.00001)	0.438(<0.00001)	0.431(<0.00001)	0.442(<0.00001)	0.428(<0.00001)	0.44(<0.00001)	0.431(<0.00001)	0.425(<0.00001)	0.412(<0.00001)	0.404(<0.00001)	0.437(<0.00001)	0.417(<0.00001)	0.465(<0.00001)
Murle	0.433(<0.00001)	0.439(<0.00001)	0.429(<0.00001)	0.466(<0.00001)	0.449(<0.00001)	0.437(<0.00001)	0.445(<0.00001)	0.457(<0.00001)	0.367(<0.00001)	0.455(<0.00001)	0.387(<0.00001)	0.441(<0.00001)	0.372(<0.00001)	0.389(<0.00001)	0.45(<0.00001)	0.456(<0.00001)	0.479(<0.00001)	0.586(<0.00001)	0.743(<0.00001)	0.436(<0.00001)	0.459(<0.00001)	0.433(<0.00001)	0.459(<0.00001)	0.443(<0.00001)	0.421(<0.00001)	0.373(<0.00001)	0.407(<0.00001)	0.488(<0.00001)	0.414(<0.00001)	0.425(<0.00001)	0.447(<0.00001)	0.427(<0.00001)	0.434(<0.00001)	0.409(<0.00001)	0.412(<0.00001)	0.42(<0.00001)	0.422(<0.00001)	0.43(<0.00001)	0.414(<0.00001)	0.421(<0.00001)	0.421(<0.00001)	0.439(<0.00001)	0.429(<0.00001)	0.414(<0.00001)	0.405(<0.00001)	0.395(<0.00001)	0.433(<0.00001)	0.39(<0.00001)	0.444(<0.00001)
Mursi	0.388(<0.00001)	0.394(<0.00001)	0.397(<0.00001)	0.426(<0.00001)	0.405(<0.00001)	0.394(<0.00001)	0.402(<0.00001)	0.413(<0.00001)	0.356(<0.00001)	0.43(<0.00001)	0.369(<0.00001)	0.415(<0.00001)	0.36(<0.00001)	0.369(<0.00001)	0.406(<0.00001)	0.408(<0.00001)	0.423(<0.00001)	0.529(<0.00001)	0.616(<0.00001)	0.416(<0.00001)	0.437(<0.00001)	0.406(<0.00001)	0.445(<0.00001)	0.423(<0.00001)	0.387(<0.00001)	0.358(<0.00001)	0.386(<0.00001)	0.441(<0.00001)	0.377(<0.00001)	0.382(<0.00001)	0.407(<0.00001)	0.401(<0.00001)	0.397(<0.00001)	0.379(<0.00001)	0.383(<0.00001)	0.392(<0.00001)	0.39(<0.00001)	0.393(<0.00001)	0.387(<0.00001)	0.398(<0.00001)	0.387(<0.00001)	0.399(<0.00001)	0.391(<0.00001)	0.383(<0.00001)	0.374(<0.00001)	0.365(<0.00001)	0.394(<0.00001)	0.373(<0.00001)	0.426(<0.00001)
Suri	0.425(<0.00001)	0.429(<0.00001)	0.459(<0.00001)	0.489(<0.00001)	0.453(<0.00001)	0.443(<0.00001)	0.454(<0.00001)	0.471(<0.00001)	0.408(<0.00001)	0.486(<0.00001)	0.427(<0.00001)	0.472(<0.00001)	0.414(<0.00001)	0.43(<0.00001)	0.45(<0.00001)	0.446(<0.00001)	0.455(<0.00001)	0.569(<0.00001)	0.631(<0.00001)	0.481(<0.00001)	0.502(<0.00001)	0.469(<0.00001)	0.511(<0.00001)	0.488(<0.00001)	0.442(<0.00001)	0.422(<0.00001)	0.45(<0.00001)	0.482(<0.00001)	0.425(<0.00001)	0.417(<0.00001)	0.468(<0.00001)	0.465(<0.00001)	0.459(<0.00001)	0.443(<0.00001)	0.446(<0.00001)	0.454(<0.00001)	0.452(<0.00001)	0.454(<0.00001)	0.45(<0.00001)	0.461(<0.00001)	0.446(<0.00001)	0.458(<0.00001)	0.449(<0.00001)	0.442(<0.00001)	0.429(<0.00001)	0.421(<0.00001)	0.455(<0.00001)	0.434(<0.00001)	0.487(<0.00001)
Zilmamo	0.433(<0.00001)	0.436(<0.00001)	0.475(<0.00001)	0.504(<0.00001)	0.464(<0.00001)	0.453(<0.00001)	0.465(<0.00001)	0.484(<0.00001)	0.418(<0.00001)	0.499(<0.00001)	0.44(<0.00001)	0.485(<0.00001)	0.426(<0.00001)	0.444(<0.00001)	0.46(<0.00001)	0.454(<0.00001)	0.462(<0.00001)	0.574(<0.00001)	0.63(<0.00001)	0.502(<0.00001)	0.525(<0.00001)	0.487(<0.00001)	0.534(<0.00001)	0.511(<0.00001)	0.454(<0.00001)	0.432(<0.00001)	0.461(<0.00001)	0.489(<0.00001)	0.436(<0.00001)	0.425(<0.00001)	0.481(<0.00001)	0.485(<0.00001)	0.474(<0.00001)	0.459(<0.00001)	0.462(<0.00001)	0.47(<0.00001)	0.469(<0.00001)	0.469(<0.00001)	0.466(<0.00001)	0.48(<0.00001)	0.461(<0.00001)	0.473(<0.00001)	0.464(<0.00001)	0.456(<0.00001)	0.441(<0.00001)	0.432(<0.00001)	0.471(<0.00001)	0.449(<0.00001)	0.503(<0.00001)
Berta	0.665(0.00877)	0.659(0.00278)	0.534(<0.00001)	0.602(<0.00001)	0.66(0.00264)	0.653(0.00049)	0.656(0.00175)	0.643(<0.00001)	0.417(<0.00001)	0.512(<0.00001)	0.461(<0.00001)	0.506(<0.00001)	0.437(<0.00001)	0.469(<0.00001)	0.668(0.00146)	0.676(0.04124)	0.612(<0.00001)	0.623(<0.00001)	0.637(<0.00001)	0.538(<0.00001)	0.556(<0.00001)	0.589(<0.00001)	0.536(<0.00001)	0.547(<0.00001)	0.615(<0.00001)	0.458(<0.00001)	0.519(<0.00001)	0.709(0.03079)	0.613(<0.00001)	0.643(0.00001)	0.644(<0.00001)	0.547(<0.00001)	0.612(<0.00001)	0.53(<0.00001)	0.535(<0.00001)	0.519(<0.00001)	0.564(<0.00001)	0.613(<0.00001)	0.513(<0.00001)	0.52(<0.00001)	0.577(<0.00001)	0.621(<0.00001)	0.608(0.00982)	0.548(<0.00001)	0.537(<0.00001)	0.52(<0.00001)	0.604(<0.00001)	0.468(<0.00001)	0.512(<0.00001)
Chabu	0.318(<0.00001)	0.321(<0.00001)	0.32(<0.00001)	0.339(<0.00001)	0.327(<0.00001)	0.322(<0.00001)	0.326(<0.00001)	0.331(<0.00001)	0.295(<0.00001)	0.343(<0.00001)	0.301(<0.00001)	0.335(<0.00001)	0.296(<0.00001)	0.3(<0.00001)	0.328(<0.00001)	0.325(<0.00001)	0.324(<0.00001)	0.388(<0.00001)	0.416(<0.00001)	0.337(<0.00001)	0.353(<0.00001)	0.328(<0.00001)	0.366(<0.00001)	0.341(<0.00001)	0.318(<0.00001)	0.302(<0.00001)	0.323(<0.00001)	0.352(<0.00001)	0.313(<0.00001)	0.316(<0.00001)	0.332(<0.00001)	0.322(<0.00001)	0.321(<0.00001)	0.308(<0.00001)	0.311(<0.00001)	0.317(<0.00001)	0.316(<0.00001)	0.32(<0.00001)	0.313(<0.00001)	0.32(<0.00001)	0.314(<0.00001)	0.323(<0.00001)	0.317(<0.00001)	0.313(<0.00001)	0.307(<0.00001)	0.301(<0.00001)	0.319(<0.00001)	0.305(<0.00001)	0.34(<0.00001)
NegedeWoyto	0.641(<0.00001)	0.637(<0.00001)	0.536(<0.00001)	0.589(<0.00001)	0.65(<0.00001)	0.65(<0.00001)	0.652(<0.00001)	0.645(<0.00001)	0.412(<0.00001)	0.481(<0.00001)	0.46(<0.00001)	0.479(<0.00001)	0.437(<0.00001)	0.479(<0.00001)	0.642(<0.00001)	0.638(<0.00001)	0.569(<0.00001)	0.52(<0.00001)	0.489(<0.00001)	0.537(<0.00001)	0.542(<0.00001)	0.602(<0.00001)	0.518(<0.00001)	0.544(<0.00001)	0.631(<0.00001)	0.465(<0.00001)	0.519(<0.00001)	0.606(<0.00001)	0.63(<0.00001)	0.624(<0.00001)	0.651(<0.00001)	0.56(<0.00001)	0.635(<0.00001)	0.548(<0.00001)	0.553(<0.00001)	0.525(<0.00001)	0.579(<0.00001)	0.636(<0.00001)	0.523(<0.00001)	0.529(<0.00001)	0.593(<0.00001)	0.631(<0.00001)	0.631(<0.00001)	0.566(<0.00001)	0.558(<0.00001)	0.54(<0.00001)	0.628(<0.00001)	0.475(<0.00001)	0.49(<0.00001)
Supplementary Data 5. Average genetic similarity (1-TVD) among all pairwise comparisons of individuals from different labeled groups, under the “Ethiopia-internal” analysis. Parentheses give p-values testing the null hypothesis that individuals from the row group are no more genetically similar to each other on average than individuals from this group and the column group, without adjusting for m…
[truncated: 46 more columns]

## Sheet: Supplementary Data 6. Genetic simil
	Agaw	Qimant	Burji	Gedeo	Hadiya	Halaba	Kambata	Sidama	Alae	Tsamay	Dirasha	Honsita	Masholae	Mossiye	Oromo	Afar	Somali	Arbore	Dasanech	Chara	Dizi	Nao	Sheko	Bench	Kafacho	Manja	Manjo	Mao	Shekacho	Shinasha	Yem	Basket	Dawro	Dorze	GentaGamo	Gidicho	Gofa	Konta	Kore	Maleh	OtherGamo	Wolayta	Wolayta_Cultivator	Wolayta_Potter	Wolayta_Smith	Wolayta_Tanner	Wolayta_Weaver	Zayse	Bana
Agaw	0.956(NA)	0.954(0.10042)	0.851(<0.00001)	0.847(<0.00001)	0.934(<0.00001)	0.946(0.00002)	0.937(<0.00001)	0.905(<0.00001)	0.834(<0.00001)	0.831(<0.00001)	0.844(<0.00001)	0.83(<0.00001)	0.841(<0.00001)	0.849(<0.00001)	0.935(<0.00001)	0.941(<0.00001)	0.83(<0.00001)	0.809(<0.00001)	0.755(<0.00001)	0.837(<0.00001)	0.833(<0.00001)	0.89(<0.00001)	0.821(<0.00001)	0.843(<0.00001)	0.936(0.00003)	0.839(<0.00001)	0.848(<0.00001)	0.892(0.00008)	0.947(0.00066)	0.945(0.14036)	0.914(<0.00001)	0.862(<0.00001)	0.911(<0.00001)	0.874(<0.00001)	0.87(<0.00001)	0.855(<0.00001)	0.886(<0.00001)	0.917(<0.00001)	0.853(<0.00001)	0.853(<0.00001)	0.898(<0.00001)	0.91(<0.00001)	0.914(<0.00001)	0.879(<0.00001)	0.886(<0.00001)	0.883(<0.00001)	0.909(<0.00001)	0.842(<0.00001)	0.829(<0.00001)
Qimant	0.954(0.00353)	0.957(NA)	0.867(<0.00001)	0.863(<0.00001)	0.944(<0.00001)	0.953(0.01222)	0.947(<0.00001)	0.918(<0.00001)	0.85(<0.00001)	0.847(<0.00001)	0.86(<0.00001)	0.846(<0.00001)	0.856(<0.00001)	0.865(<0.00001)	0.941(<0.00001)	0.942(<0.00001)	0.838(<0.00001)	0.825(<0.00001)	0.771(<0.00001)	0.852(<0.00001)	0.848(<0.00001)	0.903(<0.00001)	0.837(<0.00001)	0.858(<0.00001)	0.943(0.00042)	0.855(<0.00001)	0.863(<0.00001)	0.901(0.00094)	0.951(0.00073)	0.946(0.04707)	0.927(<0.00001)	0.877(<0.00001)	0.924(<0.00001)	0.888(<0.00001)	0.885(<0.00001)	0.87(<0.00001)	0.899(<0.00001)	0.93(<0.00001)	0.868(<0.00001)	0.868(<0.00001)	0.91(<0.00001)	0.922(<0.00001)	0.927(<0.00001)	0.894(<0.00001)	0.901(<0.00001)	0.898(<0.00001)	0.923(<0.00001)	0.857(<0.00001)	0.843(<0.00001)
Burji	0.851(<0.00001)	0.867(<0.00001)	0.958(NA)	0.958(0.60237)	0.898(<0.00001)	0.882(<0.00001)	0.897(<0.00001)	0.927(<0.00001)	0.955(0.39834)	0.944(0.01422)	0.951(0.15406)	0.953(0.24474)	0.951(0.13494)	0.957(0.49435)	0.879(<0.00001)	0.858(<0.00001)	0.84(<0.00001)	0.918(<0.00001)	0.866(<0.00001)	0.944(0.00853)	0.948(0.06578)	0.929(<0.00001)	0.945(0.08716)	0.95(0.15897)	0.886(<0.00001)	0.952(0.37815)	0.944(0.11751)	0.876(<0.00001)	0.874(<0.00001)	0.86(<0.00001)	0.922(<0.00001)	0.952(0.14292)	0.925(<0.00001)	0.95(0.12848)	0.947(0.02585)	0.958(0.56292)	0.937(0.00662)	0.918(<0.00001)	0.959(0.63481)	0.955(0.40117)	0.928(<0.00001)	0.924(<0.00001)	0.92(0.00014)	0.951(0.27443)	0.946(0.01494)	0.948(0.19996)	0.928(<0.00001)	0.95(0.27225)	0.942(0.00015)
Gedeo	0.847(<0.00001)	0.863(<0.00001)	0.958(0.13982)	0.961(NA)	0.894(<0.00001)	0.878(<0.00001)	0.893(<0.00001)	0.925(<0.00001)	0.957(0.1464)	0.947(<0.00001)	0.951(0.02796)	0.955(0.02169)	0.952(0.06445)	0.957(0.22658)	0.876(<0.00001)	0.855(<0.00001)	0.84(<0.00001)	0.923(<0.00001)	0.871(<0.00001)	0.947(<0.00001)	0.95(0.00001)	0.927(<0.00001)	0.949(0.00007)	0.952(0.01918)	0.882(<0.00001)	0.955(0.17051)	0.947(0.00771)	0.875(<0.00001)	0.869(<0.00001)	0.856(<0.00001)	0.919(<0.00001)	0.951(0.01442)	0.922(<0.00001)	0.949(<0.00001)	0.946(0.00024)	0.958(0.26564)	0.935(0.00009)	0.914(<0.00001)	0.958(0.18335)	0.955(0.10275)	0.925(<0.00001)	0.92(<0.00001)	0.918(<0.00001)	0.95(0.00203)	0.944(<0.00001)	0.946(0.00093)	0.925(<0.00001)	0.95(0.10889)	0.945(<0.00001)
Hadiya	0.934(<0.00001)	0.944(<0.00001)	0.898(<0.00001)	0.894(<0.00001)	0.956(NA)	0.952(0.00498)	0.956(0.57417)	0.944(<0.00001)	0.881(<0.00001)	0.877(<0.00001)	0.887(<0.00001)	0.878(<0.00001)	0.885(<0.00001)	0.893(<0.00001)	0.939(<0.00001)	0.935(<0.00001)	0.854(<0.00001)	0.86(<0.00001)	0.803(<0.00001)	0.879(<0.00001)	0.876(<0.00001)	0.922(<0.00001)	0.864(<0.00001)	0.885(<0.00001)	0.942(<0.00001)	0.881(<0.00001)	0.888(<0.00001)	0.905(0.00002)	0.943(<0.00001)	0.931(<0.00001)	0.946(0.00007)	0.903(<0.00001)	0.944(0.00038)	0.914(<0.00001)	0.911(<0.00001)	0.898(<0.00001)	0.92(<0.00001)	0.947(0.00054)	0.897(<0.00001)	0.895(<0.00001)	0.928(<0.00001)	0.942(0.0003)	0.947(0.12986)	0.92(<0.00001)	0.927(<0.00001)	0.925(<0.00001)	0.945(0.00249)	0.882(<0.00001)	0.87(<0.00001)
Halaba	0.946(0.00099)	0.953(0.34484)	0.882(<0.00001)	0.878(<0.00001)	0.952(0.0592)	0.955(NA)	0.954(0.4556)	0.931(<0.00001)	0.865(<0.00001)	0.862(<0.00001)	0.873(<0.00001)	0.862(<0.00001)	0.87(<0.00001)	0.879(<0.00001)	0.942(0.00373)	0.94(<0.00001)	0.845(<0.00001)	0.84(<0.00001)	0.785(<0.00001)	0.865(<0.00001)	0.862(<0.00001)	0.913(<0.00001)	0.85(<0.00001)	0.871(<0.00001)	0.945(0.04679)	0.868(<0.00001)	0.875(<0.00001)	0.904(0.00578)	0.95(0.03275)	0.942(0.03635)	0.937(<0.00001)	0.89(<0.00001)	0.935(<0.00001)	0.901(<0.00001)	0.898(<0.00001)	0.884(<0.00001)	0.91(<0.00001)	0.939(<0.00001)	0.883(<0.00001)	0.882(<0.00001)	0.92(<0.00001)	0.933(<0.00001)	0.938(0.01226)	0.907(<0.00001)	0.914(<0.00001)	0.912(<0.00001)	0.934(<0.00001)	0.869(<0.00001)	0.856(<0.00001)
Kambata	0.937(<0.00001)	0.947(<0.00001)	0.897(<0.00001)	0.893(<0.00001)	0.956(0.19275)	0.954(0.04187)	0.956(NA)	0.942(<0.00001)	0.88(<0.00001)	0.876(<0.00001)	0.887(<0.00001)	0.877(<0.00001)	0.885(<0.00001)	0.893(<0.00001)	0.941(<0.00001)	0.935(<0.00001)	0.851(<0.00001)	0.855(<0.00001)	0.8(<0.00001)	0.879(<0.00001)	0.876(<0.00001)	0.923(<0.00001)	0.864(<0.00001)	0.884(<0.00001)	0.944(<0.00001)	0.881(<0.00001)	0.888(<0.00001)	0.906(0.00008)	0.946(0.00001)	0.935(<0.00001)	0.947(<0.00001)	0.903(<0.00001)	0.944(<0.00001)	0.914(<0.00001)	0.911(<0.00001)	0.898(<0.00001)	0.92(<0.00001)	0.948(<0.00001)	0.897(<0.00001)	0.895(<0.00001)	0.929(<0.00001)	0.942(<0.00001)	0.947(0.06112)	0.92(<0.00001)	0.927(<0.00001)	0.925(<0.00001)	0.945(0.00001)	0.882(<0.00001)	0.87(<0.00001)
Sidama	0.905(<0.00001)	0.918(<0.00001)	0.927(<0.00001)	0.925(<0.00001)	0.944(0.04382)	0.931(<0.00001)	0.942(0.01332)	0.954(NA)	0.912(<0.00001)	0.906(<0.00001)	0.916(<0.00001)	0.91(<0.00001)	0.913(<0.00001)	0.923(0.00033)	0.924(<0.00001)	0.912(<0.00001)	0.858(<0.00001)	0.89(<0.00001)	0.832(<0.00001)	0.908(<0.00001)	0.906(<0.00001)	0.934(<0.00001)	0.896(<0.00001)	0.914(<0.00001)	0.926(<0.00001)	0.912(<0.00001)	0.914(<0.00001)	0.899(<0.00001)	0.922(<0.00001)	0.907(<0.00001)	0.952(0.48011)	0.929(<0.00001)	0.951(0.40423)	0.938(0.00177)	0.934(0.00006)	0.928(0.00001)	0.935(<0.00001)	0.949(0.21475)	0.926(<0.00001)	0.924(<0.00001)	0.938(0.00035)	0.948(0.03495)	0.95(0.29346)	0.944(0.35991)	0.949(0.4097)	0.948(0.31225)	0.954(0.48401)	0.91(<0.00001)	0.899(<0.00001)
Alae	0.834(<0.00001)	0.85(<0.00001)	0.955(0.15257)	0.957(0.31095)	0.881(<0.00001)	0.865(<0.00001)	0.88(<0.00001)	0.912(<0.00001)	0.96(NA)	0.949(0.04682)	0.953(0.13549)	0.958(0.29809)	0.956(0.19546)	0.957(0.30766)	0.863(<0.00001)	0.84(<0.00001)	0.83(<0.00001)	0.921(<0.00001)	0.874(<0.00001)	0.949(0.03791)	0.954(0.12945)	0.92(<0.00001)	0.955(0.27536)	0.953(0.14355)	0.871(<0.00001)	0.955(0.33698)	0.946(0.08739)	0.867(<0.00001)	0.857(<0.00001)	0.844(<0.00001)	0.907(<0.00001)	0.949(0.04271)	0.911(<0.00001)	0.943(0.00195)	0.942(0.00433)	0.955(0.25777)	0.929(0.00063)	0.903(<0.00001)	0.956(0.25954)	0.954(0.20119)	0.917(<0.00001)	0.91(<0.00001)	0.905(<0.00001)	0.941(0.00658)	0.934(<0.00001)	0.937(0.00409)	0.914(<0.00001)	0.954(0.31687)	0.95(0.03573)
Tsamay	0.831(<0.00001)	0.847(<0.00001)	0.944(0.69807)	0.947(0.86552)	0.877(<0.00001)	0.862(<0.00001)	0.876(<0.00001)	0.906(<0.00001)	0.949(0.90103)	0.945(NA)	0.942(0.43038)	0.951(0.84496)	0.944(0.55728)	0.944(0.57101)	0.859(<0.00001)	0.838(<0.00001)	0.828(<0.00001)	0.926(0.14605)	0.883(<0.00001)	0.938(0.32395)	0.943(0.62459)	0.911(0.00009)	0.945(0.67554)	0.941(0.53368)	0.866(<0.00001)	0.942(0.6545)	0.934(0.36813)	0.866(<0.00001)	0.853(<0.00001)	0.841(<0.00001)	0.9(<0.00001)	0.937(0.3555)	0.903(<0.00001)	0.931(0.1859)	0.93(0.08752)	0.943(0.59506)	0.919(0.01497)	0.897(<0.00001)	0.944(0.72311)	0.941(0.56869)	0.908(0.00007)	0.902(<0.00001)	0.9(0.02564)	0.931(0.31601)	0.925(0.11968)	0.927(0.23757)	0.906(<0.00001)	0.941(0.41466)	0.943(0.43559)
Dirasha	0.844(<0.00001)	0.86(<0.00001)	0.951(0.78389)	0.951(0.86201)	0.887(<0.00001)	0.873(<0.00001)	0.887(<0.00001)	0.916(<0.00001)	0.953(0.86716)	0.942(0.2857)	0.947(NA)	0.949(0.6839)	0.949(0.5888)	0.953(0.7191)	0.871(<0.00001)	0.848(<0.00001)	0.831(<0.00001)	0.913(<0.00001)	0.864(<0.00001)	0.945(0.45659)	0.948(0.60439)	0.923(0.00088)	0.947(0.68755)	0.949(0.60688)	0.879(<0.00001)	0.95(0.80606)	0.943(0.4977)	0.871(<0.00001)	0.867(<0.00001)	0.853(<0.00001)	0.914(0.00004)	0.947(0.56317)	0.916(<0.00001)	0.944(0.53816)	0.942(0.32103)	0.952(0.73858)	0.931(0.06951)	0.909(<0.00001)	0.953(0.88895)	0.951(0.69005)	0.92(0.0026)	0.915(0.00001)	0.911(0.0788)	0.942(0.51561)	0.936(0.38801)	0.939(0.42606)	0.919(0.00436)	0.948(0.56675)	0.942(0.39264)
Honsita	0.83(<0.00001)	0.846(<0.00001)	0.953(0.18156)	0.955(0.36692)	0.878(<0.00001)	0.862(<0.00001)	0.877(<0.00001)	0.91(<0.00001)	0.958(0.60232)	0.951(0.13684)	0.949(0.09143)	0.958(NA)	0.952(0.25672)	0.952(0.19465)	0.86(<0.00001)	0.838(<0.00001)	0.831(<0.00001)	0.929(<0.00001)	0.883(<0.00001)	0.945(0.00659)	0.95(0.04042)	0.916(<0.00001)	0.951(0.1655)	0.949(0.06591)	0.866(<0.00001)	0.95(0.07285)	0.941(0.00632)	0.866(<0.00001)	0.853(<0.00001)	0.84(<0.00001)	0.903(<0.00001)	0.944(0.00697)	0.907(<0.00001)	0.938(<0.00001)	0.937(0.00001)	0.951(0.13398)	0.924(<0.00001)	0.899(<0.00001)	0.952(0.07516)	0.949(0.07584)	0.912(<0.00001)	0.906(<0.00001)	0.903(<0.00001)	0.937(<0.00001)	0.931(<0.00001)	0.933(0.00005)	0.91(<0.00001)	0.949(0.29126)	0.949(0.12522)
Masholae	0.841(<0.00001)	0.856(<0.00001)	0.951(0.6474)	0.952(0.76414)	0.885(<0.00001)	0.87(<0.00001)	0.885(<0.00001)	0.913(<0.00001)	0.956(0.78921)	0.944(0.29664)	0.949(0.4175)	0.952(0.70245)	0.951(NA)	0.954(0.55858)	0.868(<0.00001)	0.845(<0.00001)	0.83(<0.00001)	0.915(<0.00001)	0.868(<0.00001)	0.946(0.31849)	0.95(0.59465)	0.921(0.00022)	0.95(0.65041)	0.95(0.54487)	0.876(<0.00001)	0.951(0.62709)	0.943(0.35679)	0.869(<0.00001)	0.863(<0.00001)	0.85(<0.00001)	0.911(<0.00001)	0.946(0.40342)	0.913(<0.00001)	0.941(0.28867)	0.94(0.1419)	0.952(0.57872)	0.929(0.0248)	0.906(<0.00001)	0.953(0.7007)	0.951(0.57092)	0.918(0.00023)	0.912(<0.00001)	0.908(0.0232)	0.94(0.34769)	0.934(0.15804)	0.936(0.29101)	0.916(<0.00001)	0.95(0.44153)	0.945(0.36742)
Mossiye	0.849(<0.00001)	0.865(<0.00001)	0.957(0.45668)	0.957(0.4041)	0.893(<0.00001)	0.879(<0.00001)	0.893(<0.00001)	0.923(<0.00001)	0.957(0.40994)	0.944(<0.00001)	0.953(0.20995)	0.952(0.01595)	0.954(0.34837)	0.959(NA)	0.877(<0.00001)	0.853(<0.00001)	0.835(<0.00001)	0.914(<0.00001)	0.863(<0.00001)	0.949(0.01162)	0.952(0.01447)	0.931(0.00004)	0.95(0.02259)	0.954(0.08291)	0.885(<0.00001)	0.956(0.34167)	0.949(0.00009)	0.875(<0.00001)	0.873(<0.00001)	0.858(<0.00001)	0.922(<0.00001)	0.954(0.14374)	0.924(<0.00001)	0.952(0.08833)	0.949(0.06649)	0.96(0.62672)	0.939(0.0222)	0.916(<0.00001)	0.96(0.67035)	0.958(0.39093)	0.928(0.00005)	0.923(<0.00001)	0.917(<0.00001)	0.951(0.02939)	0.945(0.00003)	0.948(0.01776)	0.926(<0.00001)	0.953(0.57324)	0.945(0.00634)
Oromo	0.935(0.95792)	0.941(0.90153)	0.879(<0.00001)	0.876(<0.00001)	0.939(0.88581)	0.942(0.88708)	0.941(0.88507)	0.924(0.59274)	0.863(<0.00001)	0.859(<0.00001)	0.871(<0.00001)	0.86(<0.00001)	0.868(<0.00001)	0.877(0.00347)	0.932(NA)	0.93(0.60663)	0.847(<0.00001)	0.841(<0.00001)	0.785(<0.00001)	0.864(<0.00001)	0.861(<0.00001)	0.907(0.04098)	0.849(<0.00001)	0.869(0.00013)	0.934(0.61759)	0.867(0.00003)	0.873(0.00038)	0.896(0.11709)	0.938(0.81994)	0.93(0.49775)	0.929(0.75724)	0.887(0.00233)	0.926(0.61368)	0.898(0.02852)	0.894(0.00516)	0.882(0.00735)	0.905(0.02534)	0.93(0.69683)	0.88(0.0003)	0.88(0.00385)	0.913(0.0844)	0.925(0.58638)	0.929(0.55023)	0.903(0.16377)	0.909(0.22401)	0.907(0.24734)	0.926(0.65526)	0.867(<0.00001)	0.855(<0.00001)
Afar	0.941(0.14951)	0.942(0.27228)	0.858(<0.00001)	0.855(<0.00001)	0.935(<0.00001)	0.94(0.09971)	0.935(<0.00001)	0.912(<0.00001)	0.84(<0.00001)	0.838(<0.00001)	0.848(<0.00001)	0.838(<0.00001)	0.845(<0.00001)	0.853(<0.00001)	0.93(0.00238)	0.947(NA)	0.855(<0.00001)	0.831(<0.00001)	0.771(<0.00001)	0.839(<0.00001)	0.835(<0.00001)	0.888(<0.00001)	0.823(<0.00001)	0.844(<0.00001)	0.926(0.00099)	0.841(<0.00001)	0.848(<0.00001)	0.886(0.00047)	0.934(0.00216)	0.931(0.04617)	0.912(<0.00001)	0.863(<0.00001)	0.91(<0.00001)	0.875(<0.00001)	0.872(<0.00001)	0.859(<0.00001)	0.885(<0.00001)	0.916(<0.00001)	0.857(<0.00001)	0.856(<0.00001)	0.897(<0.00001)	0.909(<0.00001)	0.916(<0.00001)	0.881(<0.00001)	0.889(<0.00001)	0.887(<0.00001)	0.911(<0.00001)	0.844(<0.00001)	0.832(<0.00001)
Somali	0.83(<0.00001)	0.838(<0.00001)	0.84(<0.00001)	0.84(<0.00001)	0.854(<0.00001)	0.845(<0.00001)	0.851(<0.00001)	0.858(<0.00001)	0.83(<0.00001)	0.828(<0.00001)	0.831(<0.00001)	0.831(<0.00001)	0.83(<0.00001)	0.835(<0.00001)	0.847(<0.00001)	0.855(0.00009)	0.93(NA)	0.843(<0.00001)	0.789(<0.00001)	0.82(<0.00001)	0.821(<0.00001)	0.837(<0.00001)	0.814(<0.00001)	0.826(<0.00001)	0.835(<0.00001)	0.824(<0.00001)	0.824(<0.00001)	0.816(<0.00001)	0.834(<0.00001)	0.827(<0.00001)	0.846(<0.00001)	0.836(<0.00001)	0.849(<0.00001)	0.842(<0.00001)	0.839(<0.00001)	0.839(<0.00001)	0.841(<0.00001)	0.849(<0.00001)	0.838(<0.00001)	0.834(<0.00001)	0.843(<0.00001)	0.848(<0.00001)	0.852(0.0109)	0.846(0.00001)	0.849(<0.00001)	0.848(0.00074)	0.852(<0.00001)	0.826(<0.00001)	0.819(<0.00001)
Arbore	0.809(<0.00001)	0.825(<0.00001)	0.918(<0.00001)	0.923(<0.00001)	0.86(<0.00001)	0.84(<0.00001)	0.855(<0.00001)	0.89(<0.00001)	0.921(<0.00001)	0.926(0.00115)	0.913(<0.00001)	0.929(0.00002)	0.915(<0.00001)	0.914(<0.00001)	0.841(<0.00001)	0.831(<0.00001)	0.843(<0.00001)	0.948(NA)	0.91(<0.00001)	0.906(<0.00001)	0.912(<0.00001)	0.883(<0.00001)	0.913(<0.00001)	0.909(<0.00001)	0.84(<0.00001)	0.909(<0.00001)	0.901(<0.00001)	0.848(<0.00001)	0.828(<0.00001)	0.818(<0.00001)	0.876(<0.00001)	0.907(<0.00001)	0.879(<0.00001)	0.903(<0.00001)	0.901(<0.00001)	0.915(<0.00001)	0.891(<0.00001)	0.873(<0.00001)	0.915(<0.00001)	0.91(<0.00001)	0.882(<0.00001)	0.878(<0.00001)	0.878(<0.00001)	0.905(<0.00001)	0.901(<0.00001)	0.901(<0.00001)	0.883(<0.00001)	0.91(<0.00001)	0.916(<0.00001)
Dasanech	0.755(<0.00001)	0.771(<0.00001)	0.866(<0.00001)	0.871(<0.00001)	0.803(<0.00001)	0.785(<0.00001)	0.8(<0.00001)	0.832(<0.00001)	0.874(0.00003)	0.883(0.01407)	0.864(<0.00001)	0.883(0.00626)	0.868(<0.00001)	0.863(0.00055)	0.785(<0.00001)	0.771(<0.00001)	0.789(<0.00001)	0.91(0.39665)	0.924(NA)	0.863(<0.00001)	0.869(<0.00001)	0.83(<0.00001)	0.874(<0.00001)	0.862(0.00002)	0.787(<0.00001)	0.863(<0.00001)	0.855(0.00002)	0.811(<0.00001)	0.774(<0.00001)	0.768(<0.00001)	0.82(<0.00001)	0.855(<0.00001)	0.824(<0.00001)	0.848(<0.00001)	0.848(<0.00001)	0.862(0.00023)	0.837(<0.00001)	0.818(<0.00001)	0.863(<0.00001)	0.859(0.00006)	0.827(<0.00001)	0.823(<0.00001)	0.822(0.00001)	0.849(<0.00001)	0.845(<0.00001)	0.845(0.00019)	0.827(<0.00001)	0.862(<0.00001)	0.875(0.0005)
Chara	0.837(<0.00001)	0.852(<0.00001)	0.944(0.32601)	0.947(0.55388)	0.879(<0.00001)	0.865(<0.00001)	0.879(<0.00001)	0.908(<0.00001)	0.949(0.66877)	0.938(0.08364)	0.945(0.24792)	0.945(0.34992)	0.946(0.3336)	0.949(0.58714)	0.864(<0.00001)	0.839(<0.00001)	0.82(<0.00001)	0.906(<0.00001)	0.863(<0.00001)	0.95(NA)	0.953(0.67556)	0.923(0.00008)	0.955(0.84358)	0.953(0.64869)	0.876(<0.00001)	0.956(0.91584)	0.95(0.50725)	0.87(<0.00001)	0.862(<0.00001)	0.848(<0.00001)	0.91(<0.00001)	0.945(0.313)	0.911(<0.00001)	0.94(0.14087)	0.939(0.06558)	0.947(0.57827)	0.926(0.00726)	0.904(<0.00001)	0.947(0.60326)	0.95(0.62304)	0.915(<0.00001)	0.91(<0.00001)	0.903(0.00249)	0.937(0.23962)	0.931(0.00548)	0.934(0.17124)	0.912(<0.00001)	0.947(0.47208)	0.945(0.36735)
Dizi	0.833(<0.00001)	0.848(<0.00001)	0.948(0.16829)	0.95(0.31296)	0.876(<0.00001)	0.862(<0.00001)	0.876(<0.00001)	0.906(<0.00001)	0.954(0.62877)	0.943(0.06659)	0.948(0.2097)	0.95(0.22084)	0.95(0.35808)	0.952(0.47962)	0.861(<0.00001)	0.835(<0.00001)	0.821(<0.00001)	0.912(<0.00001)	0.869(<0.00001)	0.953(0.30535)	0.955(NA)	0.922(0.00002)	0.958(0.88824)	0.955(0.46468)	0.872(<0.00001)	0.958(1)	0.95(0.38282)	0.868(<0.00001)	0.858(<0.00001)	0.844(<0.00001)	0.907(<0.00001)	0.947(0.08505)	0.908(<0.00001)	0.941(0.00074)	0.94(0.01467)	0.951(0.38753)	0.926(0.00068)	0.901(<0.00001)	0.951(0.28979)	0.952(0.43628)	0.914(<0.00001)	0.908(<0.00001)	0.901(0.00003)	0.938(0.00768)	0.931(<0.00001)	0.934(0.0094)	0.91(<0.00001)	0.951(0.58605)	0.949(0.34614)
Nao	0.89(0.0024)	0.903(0.03933)	0.929(0.83955)	0.927(0.81488)	0.922(0.45878)	0.913(0.20023)	0.923(0.49341)	0.934(0.91215)	0.92(0.46161)	0.911(0.03472)	0.923(0.34499)	0.916(0.23319)	0.921(0.31049)	0.931(0.7191)	0.907(0.00788)	0.888(0.01376)	0.837(<0.00001)	0.883(0.00001)	0.83(<0.00001)	0.923(0.36591)	0.922(0.42142)	0.933(NA)	0.915(0.32261)	0.928(0.61401)	0.917(0.13293)	0.928(0.80074)	0.928(0.61097)	0.892(0.02519)	0.91(0.08795)	0.895(0.00828)	0.941(0.98579)	0.936(0.91794)	0.939(0.96206)	0.941(0.99601)	0.936(0.90833)	0.933(0.83738)	0.935(0.65552)	0.936(0.93469)	0.932(0.9399)	0.934(0.82383)	0.932(0.45271)	0.937(0.97397)	0.934(0.6156)	0.942(0.96141)	0.941(0.9798)	0.942(0.92484)	0.94(0.96305)	0.922(0.37838)	0.912(0.10169)
Sheko	0.821(<0.00001)	0.837(<0.00001)	0.945(<0.00001)	0.949(<0.00001)	0.864(<0.00001)	0.85(<0.00001)	0.864(<0.00001)	0.896(<0.00001)	0.955(0.00042)	0.945(<0.00001)	0.947(0.00024)	0.951(<0.00001)	0.95(0.00502)	0.95(0.00026)	0.849(<0.00001)	0.823(<0.00001)	0.814(<0.00001)	0.913(<0.00001)	0.874(<0.00001)	0.955(0.06493)	0.958(0.0652)	0.915(<0.00001)	0.963(NA)	0.955(0.06638)	0.861(<0.00001)	0.959(0.10863)	0.95(0.02048)	0.862(<0.00001)	0.846(<0.00001)	0.833(<0.00001)	0.896(<0.00001)	0.943(0.00003)	0.898(<0.00001)	0.935(<0.00001)	0.934(<0.00001)	0.947(<0.00001)	0.92(<0.00001)	0.89(<0.00001)	0.947(<0.00001)	0.949(0.00022)	0.906(<0.00001)	0.897(<0.00001)	0.891(<0.00001)	0.93(<0.00001)	0.922(<0.00001)	0.925(<0.00001)	0.899(<0.00001)	0.951(0.01893)	0.952(0.02445)
Bench	0.843(<0.00001)	0.858(<0.00001)	0.95(0.33028)	0.952(0.46158)	0.885(<0.00001)	0.871(<0.00001)	0.884(<0.00001)	0.914(<0.00001)	0.953(0.56992)	0.941(0.06996)	0.949(0.25501)	0.949(0.22281)	0.95(0.34796)	0.954(0.61886)	0.869(<0.00001)	0.844(<0.00001)	0.826(<0.00001)	0.909(<0.00001)	0.862(<0.00001)	0.953(0.32252)	0.955(0.4799)	0.928(0.0008)	0.955(0.72061)	0.955(NA)	0.881(<0.00001)	0.959(0.99579)	0.952(0.41428)	0.872(<0.00001)	0.867(<0.00001)	0.853(<0.00001)	0.916(<0.00001)	0.951(0.23981)	0.916(<0.00001)	0.947(0.10803)	0.945(0.06707)	0.953(0.62211)	0.933(0.01389)	0.909(<0.00001)	0.953(0.58735)	0.955(0.65613)	0.921(0.00002)	0.916(<0.00001)	0.909(0.00003)	0.944(0.04449)	0.937(<0.00001)	0.94(0.03226)	0.918(<0.00001)	0.951(0.57875)	0.947(0.27071)
Kafacho	0.936(0.50199)	0.943(0.61869)	0.886(<0.00001)	0.882(<0.00001)	0.942(0.58446)	0.945(0.70938)	0.944(0.74119)	0.926(0.17195)	0.871(<0.00001)	0.866(<0.00001)	0.879(<0.00001)	0.866(<0.00001)	0.876(<0.00001)	0.885(<0.00001)	0.934(0.25645)	0.926(0.41954)	0.835(<0.00001)	0.84(<0.00001)	0.787(<0.00001)	0.876(<0.00001)	0.872(<0.00001)	0.917(0.01108)	0.861(<0.00001)	0.881(<0.00001)	0.94(NA)	0.879(<0.00001)	0.885(<0.00001)	0.901(0.094)	0.944(0.57785)	0.934(0.31868)	0.937(0.6406)	0.897(<0.00001)	0.933(0.48855)	0.907(<0.00001)	0.903(<0.00001)	0.89(<0.00001)	0.913(0.00064)	0.937(0.53596)	0.888(<0.00001)	0.89(0.00001)	0.92(0.00633)	0.932(0.34477)	0.934(0.38357)	0.91(0.08219)	0.916(0.07569)	0.914(0.30368)	0.932(0.51555)	0.877(<0.00001)	0.865(<0.00001)
Manja	0.839(<0.00001)	0.855(<0.00001)	0.952(<0.00001)	0.955(<0.00001)	0.881(<0.00001)	0.868(<0.00001)	0.881(<0.00001)	0.912(<0.00001)	0.955(<0.00001)	0.942(<0.00001)	0.95(<0.00001)	0.95(<0.00001)	0.951(<0.00001)	0.956(<0.00001)	0.867(<0.00001)	0.841(<0.00001)	0.824(<0.00001)	0.909(<0.00001)	0.863(<0.00001)	0.956(0.00002)	0.958(<0.00001)	0.928(<0.00001)	0.959(<0.00001)	0.959(0.00089)	0.879(<0.00001)	0.966(NA)	0.958(0.02729)	0.872(<0.00001)	0.865(<0.00001)	0.85(<0.00001)	0.914(<0.00001)	0.953(<0.00001)	0.915(<0.00001)	0.947(<0.00001)	0.946(<0.00001)	0.955(<0.00001)	0.933(<0.00001)	0.907(<0.00001)	0.955(<0.00001)	0.957(<0.00001)	0.92(<0.00001)	0.914(<0.00001)	0.907(<0.00001)	0.945(<0.00001)	0.937(<0.00001)	0.94(<0.00001)	0.916(<0.00001)	0.954(<0.00001)	0.949(<0.00001)
Manjo	0.848(<0.00001)	0.863(<0.00001)	0.944(0.29666)	0.947(0.42137)	0.888(<0.00001)	0.875(<0.00001)	0.888(<0.00001)	0.914(<0.00001)	0.946(0.4283)	0.934(0.01423)	0.943(0.21925)	0.941(0.17189)	0.943(0.24946)	0.949(0.49682)	0.873(<0.00001)	0.848(<0.00001)	0.824(<0.00001)	0.901(<0.00001)	0.855(<0.00001)	0.95(0.32339)	0.95(0.48734)	0.928(0.00605)	0.95(0.50089)	0.952(0.47213)	0.885(<0.00001)	0.958(0.71816)	0.954(NA)	0.876(<0.00001)	0.873(<0.00001)	0.858(<0.00001)	0.918(<0.00001)	0.947(0.25586)	0.918(<0.00001)	0.944(0.19227)	0.942(0.08488)	0.948(0.49981)	0.931(0.02651)	0.911(<0.00001)	0.948(0.47571)	0.951(0.5007)	0.921(0.001)	0.917(<0.00001)	0.911(<0.00001)	0.942(0.18642)	0.936(0.00015)	0.939(0.16087)	0.919(<0.00001)	0.946(0.33716)	0.94(0.26925)
Mao	0.892(0.79631)	0.901(0.95458)	0.876(0.96396)	0.875(0.96804)	0.905(0.99921)	0.904(0.9906)	0.906(1)	0.899(0.99371)	0.867(0.9454)	0.866(0.88419)	0.871(0.91555)	0.866(0.93306)	0.869(0.92964)	0.875(0.96309)	0.896(0.84123)	0.886(0.77911)	0.816(0.20341)	0.848(0.57632)	0.811(0.0154)	0.87(0.93615)	0.868(0.93802)	0.892(0.9545)	0.862(0.92417)	0.872(0.95418)	0.901(0.93975)	0.872(0.96898)	0.876(0.96204)	0.873(NA)	0.901(0.95198)	0.894(0.85463)	0.905(1)	0.882(0.9746)	0.903(0.99953)	0.888(0.98998)	0.885(0.9707)	0.879(0.97403)	0.89(0.95465)	0.904(0.99849)	0.877(0.97053)	0.878(0.96898)	0.893(0.93435)	0.901(0.99668)	0.903(0.84431)	0.892(0.9972)	0.894(0.99784)	0.893(0.93368)	0.902(1)	0.869(0.91468)	0.864(0.83928)
Shekacho	0.947(0.47802)	0.951(0.85038)	0.874(<0.00001)	0.869(<0.00001)	0.943(0.16684)	0.95(0.71166)	0.946(0.46196)	0.922(<0.00001)	0.857(<0.00001)	0.853(<0.00001)	0.867(<0.00001)	0.853(<0.00001)	0.863(<0.00001)	0.873(<0.00001)	0.938(0.05076)	0.934(0.0048)	0.834(<0.00001)	0.828(<0.00001)	0.774(<0.00001)	0.862(<0.00001)	0.858(<0.00001)	0.91(<0.00001)	0.846(<0.00001)	0.867(<0.00001)	0.944(0.32407)	0.865(<0.00001)	0.873(<0.00001)	0.901(0.03197)	0.95(NA)	0.942(0.46599)	0.933(0.02335)	0.885(<0.00001)	0.929(0.00117)	0.897(<0.00001)	0.893(<0.00001)	0.878(<0.00001)	0.906(<0.00001)	0.934(0.00207)	0.876(<0.00001)	0.877(<0.00001)	0.915(<0.00001)	0.928(0.00007)	0.93(0.08611)	0.901(<0.00001)	0.907(<0.00001)	0.905(0.00006)	0.928(0.00191)	0.865(<0.00001)	0.851(<0.00001)
Shinasha	0.945(0.50324)	0.946(0.71767)	0.86(<0.00001)	0.856(<0.00001)	0.931(0.47337)	0.942(0.4847)	0.935(0.46145)	0.907(<0.00001)	0.844(<0.00001)	0.841(<0.00001)	0.853(<0.00001)	0.84(<0.00001)	0.85(<0.00001)	0.858(<0.00001)	0.93(0.3739)	0.931(0.4009)	0.827(<0.00001)	0.818(<0.00001)	0.768(<0.00001)	0.848(<0.00001)	0.844(<0.00001)	0.895(0.00208)	0.833(<0.00001)	0.853(<0.00001)	0.934(0.50161)	0.85(<0.00001)	0.858(<0.00001)	0.894(0.08454)	0.942(0.51261)	0.937(NA)	0.917(0.46114)	0.87(<0.00001)	0.913(0.41965)	0.881(<0.00001)	0.878(<0.00001)	0.863(<0.00001)	0.891(0.00042)	0.919(0.41435)	0.861(<0.00001)	0.862(<0.00001)	0.901(0.00641)	0.912(0.1083)	0.916(0.28635)	0.885(0.06874)	0.891(0.01173)	0.889(0.34644)	0.912(0.44667)	0.851(<0.00001)	0.839(<0.00001)
Yem	0.914(<0.00001)	0.927(<0.00001)	0.922(<0.00001)	0.919(<0.00001)	0.946(<0.00001)	0.937(<0.00001)	0.947(<0.00001)	0.952(<0.00001)	0.907(<0.00001)	0.9(<0.00001)	0.914(<0.00001)	0.903(<0.00001)	0.911(<0.00001)	0.922(<0.00001)	0.929(<0.00001)	0.912(<0.00001)	0.846(<0.00001)	0.876(<0.00001)	0.82(<0.00001)	0.91(<0.00001)	0.907(<0.00001)	0.941(<0.00001)	0.896(<0.00001)	0.916(<0.00001)	0.937(<0.00001)	0.914(<0.00001)	0.918(<0.00001)	0.905(<0.00001)	0.933(<0.00001)	0.917(<0.00001)	0.962(NA)	0.932(<0.00001)	0.957(0.00007)	0.941(<0.00001)	0.936(<0.00001)	0.927(<0.00001)	0.94(<0.00001)	0.955(0.00016)	0.925(<0.00001)	0.925(<0.00001)	0.942(<0.00001)	0.954(0.00001)	0.953(0.00508)	0.946(<0.00001)	0.95(<0.00001)	0.949(<0.00001)	0.958(0.00719)	0.91(<0.00001)	0.898(<0.00001)
Basket	0.862(<0.00001)	0.877(<0.00001)	0.952(0.55685)	0.951(0.64849)	0.903(<0.00001)	0.89(<0.00001)	0.903(<0.00001)	0.929(<0.00001)	0.949(0.4299)	0.937(0.01569)	0.947(0.2287)	0.944(0.14913)	0.946(0.2307)	0.954(0.70526)	0.887(<0.00001)	0.863(<0.00001)	0.836(<0.00001)	0.907(<0.00001)	0.855(<0.00001)	0.945(0.10623)	0.947(0.21902)	0.936(0.00114)	0.943(0.23143)	0.951(0.42435)	0.897(<0.00001)	0.953(0.82743)	0.947(0.30934)	0.882(<0.00001)	0.885(<0.00001)	0.87(<0.00001)	0.932(0.00047)	0.953(NA)	0.931(<0.00001)	0.954(0.72925)	0.95(0.16313)	0.956(0.82214)	0.941(0.04314)	0.925(<0.00001)	0.955(0.88923)	0.955(0.77729)	0.932(0.00107)	0.93(0.00003)	0.925(0.00599)	0.953(0.76061)	0.948(0.28108)	0.95(0.5814)	0.934(0.00079)	0.947(0.43878)	0.939(0.07777)
Dawro	0.911(<0.00001)	0.924(<0.00001)	0.925(<0.00001)	0.922(<0.00001)	0.944(0.03864)	0.935(0.00001)	0.944(0.0895)	0.951(0.45874)	0.911(<0.00001)	0.903(<0.00001)	0.916(<0.00001)	0.907(<0.00001)	0.913(<0.00001)	0.924(0.00001)	0.926(<0.00001)	0.91(<0.00001)	0.849(<0.00001)	0.879(<0.00001)	0.824(<0.00001)	0.911(<0.00001)	0.908(<0.00001)	0.939(0.00061)	0.898(<0.00001)	0.916(<0.00001)	0.933(<0.00001)	0.915(<0.00001)	0.918(<0.00001)	0.903(<0.00001)	0.929(<0.00001)	0.913(<0.00001)	0.957(0.98067)	0.931(<0.00001)	0.953(NA)	0.941(0.00072)	0.936(<0.00001)	0.928(0.00001)	0.939(<0.00001)	0.952(0.38129)	0.927(<0.00001)	0.926(0.00002)	0.941(0.00059)	0.952(0.2611)	0.951(0.34232)	0.946(0.22926)	0.949(0.34994)	0.949(0.40262)	0.956(0.88786)	0.912(<0.00001)	0.9(<0.00001)
Dorze	0.874(<0.00001)	0.888(<0.00001)	0.95(0.0696)	0.949(0.02798)	0.914(<0.00001)	0.901(<0.00001)	0.914(<0.00001)	0.938(<0.00001)	0.943(0.00018)	0.931(<0.00001)	0.944(0.00058)	0.938(<0.00001)	0.941(0.00014)	0.952(0.31259)	0.898(<0.00001)	0.875(<0.00001)	0.842(<0.00001)	0.903(<0.00001)	0.848(<0.00001)	0.94(<0.00001)	0.941(<0.00001)	0.941(0.00003)	0.935(<0.00001)	0.947(0.0113)	0.907(<0.00001)	0.947(0.09775)	0.944(0.02778)	0.888(<0.00001)	0.897(<0.00001)	0.881(<0.00001)	0.941(<0.00001)	0.954(0.10356)	0.941(<0.00001)	0.957(NA)	0.952(0.02433)	0.955(0.46893)	0.946(0.01023)	0.935(<0.00001)	0.954(0.36411)	0.954(0.36318)	0.939(0.00011)	0.939(<0.00001)	0.934(0.00021)	0.958(0.63613)	0.954(0.27319)	0.957(0.53215)	0.943(<0.00001)	0.942(0.01503)	0.932(<0.00001)
GentaGamo	0.87(<0.00001)	0.885(<0.00001)	0.947(0.82051)	0.946(0.85215)	0.911(<0.00001)	0.898(<0.00001)	0.911(0.00003)	0.934(0.05954)	0.942(0.55257)	0.93(0.02476)	0.942(0.32947)	0.937(0.23502)	0.94(0.29394)	0.949(0.77713)	0.894(<0.00001)	0.872(<0.00001)	0.839(<0.00001)	0.901(<0.00001)	0.848(<0.00001)	0.939(0.2055)	0.94(0.34109)	0.936(0.0128)	0.934(0.27877)	0.945(0.54174)	0.903(<0.00001)	0.946(0.81896)	0.942(0.41657)	0.885(<0.00001)	0.893(<0.00001)	0.878(<0.00001)	0.936(0.20713)	0.95(0.83235)	0.936(0.05189)	0.952(0.99738)	0.946(NA)	0.951(0.88267)	0.941(0.13667)	0.93(0.00393)	0.95(0.97219)	0.951(0.84235)	0.934(0.02586)	0.935(0.02142)	0.93(0.11032)	0.952(0.93713)	0.949(0.90742)	0.951(0.86421)	0.938(0.26769)	0.941(0.43048)	0.931(0.09784)
Gidicho	0.855(<0.00001)	0.87(<0.00001)	0.958(0.29457)	0.958(0.17135)	0.898(<0.00001)	0.884(<0.00001)	0.898(<0.00001)	0.928(<0.00001)	0.955(0.024)	0.943(<0.00001)	0.952(0.02562)	0.951(<0.00001)	0.952(0.03773)	0.96(0.3113)	0.882(<0.00001)	0.859(<0.00001)	0.839(<0.00001)	0.915(<0.00001)	0.862(<0.00001)	0.947(<0.00001)	0.951(<0.00001)	0.933(<0.00001)	0.947(<0.00001)	0.953(0.00079)	0.89(<0.00001)	0.955(0.03598)	0.948(<0.00001)	0.879(<0.00001)	0.878(<0.00001)	0.863(<0.00001)	0.927(<0.00001)	0.956(0.07485)	0.928(<0.00001)	0.955(0.07374)	0.951(0.02755)	0.961(NA)	0.941(0.0113)	0.921(<0.00001)	0.96(0.44475)	0.959(0.18227)	0.931(<0.00001)	0.927(<0.00001)	0.922(<0.00001)	0.954(0.01048)	0.949(<0.00001)	0.951(0.00159)	0.931(<0.00001)	0.951(0.13928)	0.943(<0.00001)
Gofa	0.886(<0.00001)	0.899(0.00026)	0.937(0.79951)	0.935(0.77527)	0.92(0.1084)	0.91(0.01062)	0.92(0.16854)	0.935(0.7886)	0.929(0.56242)	0.919(0.11538)	0.931(0.43936)	0.924(0.38226)	0.929(0.41917)	0.939(0.72169)	0.905(<0.00001)	0.885(0.00038)	0.841(<0.00001)	0.891(0.00002)	0.837(<0.00001)	0.926(0.33785)	0.926(0.41816)	0.935(0.30911)	0.92(0.32328)	0.933(0.57665)	0.913(0.00425)	0.933(0.73148)	0.931(0.53495)	0.89(0.00345)	0.906(0.00123)	0.891(0.00003)	0.94(0.9431)	0.941(0.85652)	0.939(0.91271)	0.946(0.99887)	0.941(0.81391)	0.941(0.81092)	0.937(NA)	0.935(0.7901)	0.94(0.9163)	0.94(0.77359)	0.934(0.30281)	0.937(0.85985)	0.934(0.52517)	0.947(0.91231)	0.945(0.94336)	0.946(0.8615)	0.94(0.91008)	0.929(0.42139)	0.918(0.17416)
Konta	0.917(<0.00001)	0.93(<0.00001)	0.918(<0.00001)	0.914(<0.00001)	0.947(0.43686)	0.939(0.03136)	0.948(0.47308)	0.949(0.40404)	0.903(<0.00001)	0.897(<0.00001)	0.909(<0.00001)	0.899(<0.00001)	0.906(<0.00001)	0.916(<0.00001)	0.93(<0.00001)	0.916(<0.00001)	0.849(<0.00001)	0.873(<0.00001)	0.818(<0.00001)	0.904(<0.00001)	0.901(<0.00001)	0.936(0.0012)	0.89(<0.00001)	0.909(<0.00001)	0.937(0.00227)	0.907(<0.00001)	0.911(<0.00001)	0.904(0.00237)	0.934(0.00005)	0.919(<0.00001)	0.955(0.90208)	0.925(<0.00001)	0.952(0.60598)	0.935(0.00009)	0.93(0.00001)	0.921(<0.00001)	0.935(0.00003)	0.951(NA)	0.92(<0.00001)	0.919(<0.00001)	0.939(0.00112)	0.95(0.33819)	0.95(0.41143)	0.939(0.1822)	0.944(0.26822)	0.943(0.33607)	0.954(0.77128)	0.905(<0.00001)	0.893(<0.00001)
Kore	0.853(<0.00001)	0.868(<0.00001)	0.959(0.31832)	0.958(0.25489)	0.897(<0.00001)	0.883(<0.00001)	0.897(<0.00001)	0.926(<0.00001)	0.956(0.14958)	0.944(<0.00001)	0.953(0.04601)	0.952(0.00003)	0.953(0.10348)	0.96(0.43948)	0.88(<0.00001)	0.857(<0.00001)	0.838(<0.00001)	0.915(<0.00001)	0.863(<0.00001)	0.947(<0.00001)	0.951(<0.00001)	0.932(<0.00001)	0.947(<0.00001)	0.953(0.02185)	0.888(<0.00001)	0.955(0.17029)	0.948(0.00088)	0.877(<0.00001)	0.876(<0.00001)	0.861(<0.00001)	0.925(<0.00001)	0.955(0.04749)	0.927(<0.00001)	0.954(0.01979)	0.95(0.0064)	0.96(0.54448)	0.94(0.00169)	0.92(<0.00001)	0.96(NA)	0.958(0.25173)	0.93(<0.00001)	0.926(<0.00001)	0.921(<0.00001)	0.953(0.03267)	0.948(<0.00001)	0.95(0.01203)	0.93(<0.00001)	0.952(0.22734)	0.944(<0.00001)
Maleh	0.853(<0.00001)	0.868(<0.00001)	0.955(0.27075)	0.955(0.25027)	0.895(<0.00001)	0.882(<0.00001)	0.895(<0.00001)	0.924(<0.00001)	0.954(0.21783)	0.941(<0.00001)	0.951(0.11775)	0.949(0.01015)	0.951(0.18687)	0.958(0.50922)	0.88(<0.00001)	0.856(<0.00001)	0.834(<0.00001)	0.91(<0.00001)	0.859(<0.00001)	0.95(0.04318)	0.952(0.05122)	0.934(0.00033)	0.949(0.09037)	0.955(0.15295)	0.89(<0.00001)	0.957(0.61934)	0.951(0.13035)	0.878(<0.00001)	0.877(<0.00001)	0.862(<0.00001)	0.925(<0.00001)	0.955(0.17537)	0.926(<0.00001)	0.954(0.15733)	0.951(0.07214)	0.959(0.60314)	0.94(0.02151)	0.919(<0.00001)	0.958(0.52407)	0.959(NA)	0.929(0.00003)	0.925(<0.00001)	0.919(<0.00001)	0.952(0.02004)	0.946(<0.00001)	0.949(0.00553)	0.929(<0.00001)	0.952(0.42408)	0.944(0.01706)
OtherGamo	0.898(0.00858)	0.91(0.116)	0.928(0.73056)	0.925(0.67784)	0.928(0.74076)	0.92(0.42245)	0.929(0.75175)	0.938(0.96982)	0.917(0.40527)	0.908(0.05296)	0.92(0.33482)	0.912(0.24375)	0.918(0.30611)	0.928(0.6372)	0.913(0.02326)	0.897(0.04036)	0.843(<0.00001)	0.882(<0.00001)	0.827(<0.00001)	0.915(0.22132)	0.914(0.29212)	0.932(0.53751)	0.906(0.18645)	0.921(0.46811)	0.92(0.208)	0.92(0.56661)	0.921(0.44936)	0.893(0.04381)	0.915(0.15225)	0.901(0.02293)	0.942(0.98023)	0.932(0.76767)	0.941(0.97053)	0.939(0.96672)	0.934(0.78845)	0.931(0.73705)	0.934(0.66403)	0.939(0.98533)	0.93(0.83642)	0.929(0.68675)	0.932(NA)	0.939(0.98844)	0.937(0.68094)	0.941(0.90033)	0.942(0.9438)	0.943(0.86218)	0.943(0.96277)	0.917(0.29813)	0.906(0.07806)
Wolayta	0.91(<0.00001)	0.922(0.00001)	0.924(<0.00001)	0.92(<0.00001)	0.942(0.23492)	0.933(0.03351)	0.942(0.28832)	0.948(0.52602)	0.91(<0.00001)	0.902(<0.00001)	0.915(0.00001)	0.906(<0.00001)	0.912(<0.00001)	0.923(0.01281)	0.925(<0.00001)	0.909(<0.00001)	0.848(<0.00001)	0.878(<0.00001)	0.823(<0.00001)	0.91(<0.00001)	0.908(<0.00001)	0.937(0.00286)	0.897(<0.00001)	0.916(0.00009)	0.932(0.00686)	0.914(0.00023)	0.917(0.00072)	0.901(0.00155)	0.928(0.00091)	0.912(<0.00001)	0.954(0.91616)	0.93(0.00599)	0.952(0.68861)	0.939(0.12611)	0.935(0.00345)	0.927(0.02473)	0.937(0.00338)	0.95(0.54606)	0.926(0.00172)	0.925(0.01273)	0.939(0.01008)	0.95(NA)	0.948(0.41528)	0.944(0.45404)	0.947(0.54317)	0.947(0.5336)	0.954(0.84846)	0.911(<0.00001)	0.899(<0.00001)
Wolayta_Cultivator	0.914(<0.00001)	0.927(0.02243)	0.92(0.00097)	0.918(<0.00001)	0.947(0.50887)	0.938(0.43734)	0.947(0.51447)	0.95(0.69888)	0.905(0.00001)	0.9(<0.00001)	0.911(0.00016)	0.903(<0.00001)	0.908(<0.00001)	0.917(0.00144)	0.929(0.0259)	0.916(<0.00001)	0.852(<0.00001)	0.878(<0.00001)	0.822(<0.00001)	0.903(0.00146)	0.901(0.00026)	0.934(0.10149)	0.891(<0.00001)	0.909(0.00024)	0.934(0.22339)	0.907(<0.00001)	0.911(<0.00001)	0.903(0.02313)	0.93(0.09812)	0.916(<0.00001)	0.953(0.93871)	0.925(0.01733)	0.951(0.7487)	0.934(0.09113)	0.93(0.04517)	0.922(<0.00001)	0.934(0.05015)	0.95(0.64661)	0.921(0.0013)	0.919(0.00109)	0.937(0.1485)	0.948(0.60356)	0.947(NA)	0.94(0.40774)	0.944(0.53464)	0.943(0.50822)	0.953(0.90639)	0.905(<0.00001)	0.894(<0.00001)
Wolayta_Potter	0.879(<0.00001)	0.894(<0.00001)	0.951(<0.00001)	0.95(<0.00001)	0.92(<0.00001)	0.907(<0.00001)	0.92(<0.00001)	0.944(<0.00001)	0.941(<0.00001)	0.931(<0.00001)	0.942(<0.00001)	0.937(<0.00001)	0.94(<0.00001)	0.951(0.00006)	0.903(<0.00001)	0.881(<0.00001)	0.846(<0.00001)	0.905(<0.00001)	0.849(<0.00001)	0.937(<0.00001)	0.938(<0.00001)	0.942(<0.00001)	0.93(<0.00001)	0.944(<0.00001)	0.91(<0.00001)	0.945(<0.00001)	0.942(<0.00001)	0.892(<0.00001)	0.901(<0.00001)	0.885(<0.00001)	0.946(<0.00001)	0.953(<0.00001)	0.946(<0.00001)	0.958(0.00455)	0.952(<0.00001)	0.954(<0.00001)	0.947(0.00004)	0.939(<0.00001)	0.953(0.00004)	0.952(<0.00001)	0.941(<0.00001)	0.944(<0.00001)	0.94(<0.00001)	0.962(NA)	0.959(0.00625)	0.961(0.25252)	0.949(<0.00001)	0.939(<0.00001)	0.929(<0.00001)
Wolayta_Smith	0.886(<0.00001)	0.901(<0.00001)	0.946(<0.00001)	0.944(<0.00001)	0.927(<0.00001)	0.914(<0.00001)	0.927(<0.00001)	0.949(0.01226)	0.934(<0.00001)	0.925(<0.00001)	0.936(<0.00001)	0.931(<0.00001)	0.934(<0.00001)	0.945(0.00103)	0.909(<0.00001)	0.889(<0.00001)	0.849(<0.00001)	0.901(<0.00001)	0.845(<0.00001)	0.931(<0.00001)	0.931(<0.00001)	0.941(<0.00001)	0.922(<0.00001)	0.937(<0.00001)	0.916(<0.00001)	0.937(<0.00001)	0.936(<0.00001)	0.894(<0.00001)	0.907(<0.00001)	0.891(<0.00001)	0.95(0.00639)	0.948(<0.00001)	0.949(0.00089)	0.954(0.04177)	0.949(<0.00001)	0.949(0.00079)	0.945(<0.00001)	0.944(0.00001)	0.948(0.00002)	0.946(<0.00001)	0.942(0.00014)	0.947(0.00032)	0.944(0.00367)	0.959(0.88236)	0.958(NA)	0.96(0.81996)	0.952(0.02394)	0.932(<0.00001)	0.922(<0.00001)
Wolayta_Tanner	0.883(<0.00001)	0.898(<0.00001)	0.948(<0.00001)	0.946(<0.00001)	0.925(<0.00001)	0.912(<0.00001)	0.925(<0.00001)	0.948(<0.00001)	0.937(<0.00001)	0.927(<0.00001)	0.939(<0.00001)	0.933(<0.00001)	0.936(<0.00001)	0.948(0.00028)	0.907(<0.00001)	0.887(<0.00001)	0.848(<0.00001)	0.901(<0.00001)	0.845(<0.00001)	0.934(<0.00001)	0.934(<0.00001)	0.942(<0.00001)	0.925(<0.00001)	0.94(<0.00001)	0.914(<0.00001)	0.94(<0.00001)	0.939(<0.00001)	0.893(<0.00001)	0.905(<0.00001)	0.889(<0.00001)	0.949(<0.00001)	0.95(<0.00001)	0.949(<0.00001)	0.957(0.00959)	0.951(<0.00001)	0.951(<0.00001)	0.946(<0.00001)	0.943(<0.00001)	0.95(0.00001)	0.949(<0.00001)	0.943(0.00036)	0.947(0.00041)	0.943(<0.00001)	0.961(0.60299)	0.96(0.16675)	0.961(NA)	0.952(<0.00001)	0.935(<0.00001)	0.925(<0.00001)
Wolayta_Weaver	0.909(<0.00001)	0.923(<0.00001)	0.928(<0.00001)	0.925(<0.00001)	0.945(<0.00001)	0.934(<0.00001)	0.945(<0.00001)	0.954(0.07027)	0.914(<0.00001)	0.906(<0.00001)	0.919(<0.00001)	0.91(<0.00001)	0.916(<0.00001)	0.926(<0.00001)	0.926(<0.00001)	0.911(<0.00001)	0.852(<0.00001)	0.883(<0.00001)	0.827(<0.00001)	0.912(<0.00001)	0.91(<0.00001)	0.94(<0.00001)	0.899(<0.00001)	0.918(<0.00001)	0.932(<0.00001)	0.916(<0.00001)	0.919(<0.00001)	0.902(<0.00001)	0.928(<0.00001)	0.912(<0.00001)	0.958(0.74455)	0.934(<0.00001)	0.956(0.09225)	0.943(<0.00001)	0.938(<0.00001)	0.931(<0.00001)	0.94(<0.00001)	0.954(0.06271)	0.93(<0.00001)	0.929(<0.00001)	0.943(<0.00001)	0.954(0.01597)	0.953(0.11933)	0.949(0.00222)	0.952(0.01638)	0.952(0.05179)	0.958(NA)	0.913(<0.00001)	0.902(<0.00001)
Zayse	0.842(<0.00001)	0.857(<0.00001)	0.95(0.49777)	0.95(0.50004)	0.882(<0.00001)	0.869(<0.00001)	0.882(<0.00001)	0.91(<0.00001)	0.954(0.50053)	0.941(0.34989)	0.948(0.39432)	0.949(0.50016)	0.95(0.44221)	0.953(0.43603)	0.867(<0.00001)	0.844(<0.00001)	0.826(<0.00001)	0.91(<0.00001)	0.862(<0.00001)	0.947(0.48803)	0.951(0.48633)	0.922(0.00111)	0.951(0.49266)	0.951(0.46584)	0.877(<0.00001)	0.954(0.53596)	0.946(0.43784)	0.869(<0.00001)	0.865(<0.00001)	0.851(<0.00001)	0.91(<0.00001)	0.947(0.49081)	0.912(<0.00001)	0.942(0.48832)	0.941(0.32242)	0.951(0.45281)	0.929(0.06147)	0.905(<0.00001)	0.952(0.50113)	0.952(0.46619)	0.917(0.0015)	0.911(<0.00001)	0.905(0.16843)	0.939(0.41285)	0.932(0.43418)	0.935(0.36271)	0.913(<0.00001)	0.95(NA)	0.945(0.34736)
Bana	0.829(<0.00001)	0.843(<0.00001)	0.942(0.55863)	0.945(0.6629)	0.87(<0.00001)	0.856(<0.00001)	0.87(<0.00001)	0.899(<0.00001)	0.95(0.86431)	0.943(0.46858)	0.942(0.49413)	0.949(0.65331)	0.945(0.56895)	0.945(0.50656)	0.855(<0.00001)	0.832(<0.00001)	0.819(<0.00001)	0.916(0.17936)	0.875(<0.00001)	0.945(0.54113)	0.949(0.6066)	0.912(0.0144)	0.952(0.74324)	0.947(0.55031)	0.865(<0.00001)	0.949(0.68222)	0.94(0.44526)	0.864(<0.00001)	0.851(<0.00001)	0.839(<0.00001)	0.898(0.00892)	0.939(0.44427)	0.9(0.00254)	0.932(0.39625)	0.931(0.3284)	0.943(0.51038)	0.918(0.11016)	0.893(<0.00001)	0.944(0.58442)	0.944(0.50974)	0.906(0.01158)	0.899(<0.00001)	0.894(0.16732)	0.929(0.32495)	0.922(0.32694)	0.925(0.27061)	0.902(0.05925)	0.945(0.57058)	0.945(NA)
Hamar	0.813(<0.00001)	0.829(<0.00001)	0.937(<0.00001)	0.941(<0.00001)	0.86(<0.00001)	0.844(<0.00001)	0.859(<0.00001)	0.892(<0.00001)	0.946(0.00014)	0.948(0.12627)	0.936(<0.00001)	0.951(0.10069)	0.94(0.00005)	0.937(<0.00001)	0.842(<0.00001)	0.82(<0.00001)	0.819(<0.00001)	0.937(<0.00001)	0.904(<0.00001)	0.934(<0.00001)	0.94(<0.00001)	0.899(<0.00001)	0.944(<0.00001)	0.936(<0.00001)	0.849(<0.00001)	0.937(<0.00001)	0.927(<0.00001)	0.858(<0.00001)	0.835(<0.00001)	0.825(<0.00001)	0.885(<0.00001)	0.928(<0.00001)	0.889(<0.00001)	0.921(<0.00001)	0.92(<0.00001)	0.936(<0.00001)	0.907(<0.00001)	0.882(<0.00001)	0.936(<0.00001)	0.933(<0.00001)	0.895(<0.00001)	0.887(<0.00001)	0.885(<0.00001)	0.92(<0.00001)	0.914(<0.00001)	0.915(<0.00001)	0.892(<0.00001)	0.936(<0.00001)	0.943(0.0069)
Karo	0.726(<0.00001)	0.741(<0.00001)	0.838(<0.00001)	0.845(<0.00001)	0.769(<0.00001)	0.754(<0.00001)	0.767(<0.00001)	0.798(<0.00001)	0.851(<0.00001)	0.86(<0.00001)	0.841(<0.00001)	0.859(<0.00001)	0.845(<0.00001)	0.839(<0.00001)	0.753(<0.00001)	0.732(<0.00001)	0.744(<0.00001)	0.874(<0.00001)	0.915(<0.00001)	0.849(<0.00001)	0.854(<0.00001)	0.809(<0.00001)	0.863(<0.00001)	0.845(<0.00001)	0.761(<0.00001)	0.848(<0.00001)	0.841(<0.00001)	0.798(<0.00001)	0.747(<0.00001)	0.742(<0.00001)	0.794(<0.00001)	0.833(<0.00001)	0.796(<0.00001)	0.824(<0.00001)	0.824(<0.00001)	0.838(<0.00001)	0.813(<0.00001)	0.79(<0.00001)	0.838(<0.00001)	0.838(<0.00001)	0.8(<0.00001)	0.794(<0.00001)	0.791(<0.00001)	0.824(<0.00001)	0.818(<0.00001)	0.819(<0.00001)	0.797(<0.00001)	0.842(<0.00001)	0.859(<0.00001)
Ari_Cultivator	0.82(<0.00001)	0.836(<0.00001)	0.945(<0.00001)	0.948(<0.00001)	0.863(<0.00001)	0.849(<0.00001)	0.863(<0.00001)	0.895(<0.00001)	0.955(<0.00001)	0.944(<0.00001)	0.948(<0.00001)	0.951(<0.00001)	0.951(0.00003)	0.95(<0.00001)	0.848(<0.00001)	0.822(<0.00001)	0.813(<0.00001)	0.911(<0.00001)	0.872(<0.00001)	0.955(0.0761)	0.958(0.03655)	0.914(<0.00001)	0.963(0.21306)	0.956(0.02719)	0.861(<0.00001)	0.959(0.00001)	0.951(<0.00001)	0.86(<0.00001)	0.845(<0.00001)	0.832(<0.00001)	0.896(<0.00001)	0.943(<0.00001)	0.897(<0.00001)	0.934(<0.00001)	0.934(<0.00001)	0.947(<0.00001)	0.919(<0.00001)	0.89(<0.00001)	0.948(<0.00001)	0.95(<0.00001)	0.905(<0.00001)	0.897(<0.00001)	0.89(<0.00001)	0.929(<0.00001)	0.922(<0.00001)	0.925(<0.00001)	0.899(<0.00001)	0.952(0.00014)	0.952(0.00271)
Ari_Potter	0.822(<0.00001)	0.837(<0.00001)	0.945(<0.00001)	0.948(<0.00001)	0.864(<0.00001)	0.85(<0.00001)	0.864(<0.00001)	0.896(<0.00001)	0.955(<0.00001)	0.944(<0.00001)	0.947(0.00153)	0.951(<0.00001)	0.95(0.01006)	0.95(0.01335)	0.85(<0.00001)	0.824(<0.00001)	0.813(<0.00001)	0.91(<0.00001)	0.871(<0.00001)	0.955(0.06371)	0.958(0.10969)	0.915(<0.00001)	0.963(0.43144)	0.955(0.09015)	0.862(<0.00001)	0.959(0.38194)	0.951(0.14007)	0.861(<0.00001)	0.847(<0.00001)	0.834(<0.00001)	0.897(<0.00001)	0.943(0.00027)	0.898(<0.00001)	0.935(<0.00001)	0.935(<0.00001)	0.947(<0.00001)	0.92(<0.00001)	0.891(<0.00001)	0.947(<0.00001)	0.95(0.01721)	0.906(<0.00001)	0.898(<0.00001)	0.891(<0.00001)	0.93(<0.00001)	0.922(<0.00001)	0.926(<0.00001)	0.9(<0.00001)	0.952(0.13075)	0.952(0.00226)
Ari_Smith	0.817(<0.00001)	0.833(<0.00001)	0.943(<0.00001)	0.947(<0.00001)	0.861(<0.00001)	0.846(<0.00001)	0.86(<0.00001)	0.892(<0.00001)	0.954(<0.00001)	0.944(<0.00001)	0.946(<0.00001)	0.95(<0.00001)	0.949(<0.00001)	0.949(<0.00001)	0.846(<0.00001)	0.82(<0.00001)	0.811(<0.00001)	0.91(<0.00001)	0.873(<0.00001)	0.955(0.01723)	0.958(0.01176)	0.912(<0.00001)	0.964(0.00884)	0.955(0.0001)	0.858(<0.00001)	0.959(<0.00001)	0.95(<0.00001)	0.859(<0.00001)	0.843(<0.00001)	0.83(<0.00001)	0.893(<0.00001)	0.941(<0.00001)	0.895(<0.00001)	0.932(<0.00001)	0.932(<0.00001)	0.945(<0.00001)	0.917(<0.00001)	0.887(<0.00001)	0.946(<0.00001)	0.948(<0.00001)	0.903(<0.00001)	0.894(<0.00001)	0.887(<0.00001)	0.927(<0.00001)	0.919(<0.00001)	0.923(<0.00001)	0.896(<0.00001)	0.951(<0.00001)	0.952(<0.00001)
Dhime	0.819(<0.00001)	0.834(<0.00001)	0.939(<0.00001)	0.942(<0.00001)	0.861(<0.00001)	0.847(<0.00001)	0.861(<0.00001)	0.892(<0.00001)	0.949(0.21641)	0.939(0.01329)	0.942(0.06032)	0.945(0.07144)	0.945(0.12047)	0.945(0.25107)	0.846(<0.00001)	0.82(<0.00001)	0.809(<0.00001)	0.905(<0.00001)	0.869(<0.00001)	0.951(0.22801)	0.953(0.3966)	0.911(<0.00001)	0.959(0.7329)	0.95(0.32289)	0.859(<0.00001)	0.954(0.61241)	0.947(0.25314)	0.859(<0.00001)	0.844(<0.00001)	0.831(<0.00001)	0.893(<0.00001)	0.938(0.027)	0.895(<0.00001)	0.93(0.00001)	0.93(0.00283)	0.941(0.13088)	0.915(0.00002)	0.887(<0.00001)	0.942(0.02598)	0.945(0.21034)	0.902(<0.00001)	0.894(<0.00001)	0.887(0.00001)	0.926(0.00031)	0.918(<0.00001)	0.921(0.00114)	0.896(<0.00001)	0.946(0.28808)	0.947(0.17338)
Amhara	0.953(0.89388)	0.95(0.62065)	0.849(<0.00001)	0.844(<0.00001)	0.93(0.00088)	0.943(0.13895)	0.933(0.00954)	0.902(<0.00001)	0.832(<0.00001)	0.828(<0.00001)	0.842(<0.00001)	0.828(<0.00001)	0.838(<0.00001)	0.847(<0.00001)	0.932(0.00028)	0.937(0.0189)	0.825(<0.00001)	0.805(<0.00001)	0.751(<0.00001)	0.836(<0.00001)	0.831(<0.00001)	0.888(<0.00001)	0.819(<0.00001)	0.841(<0.00001)	0.934(0.04194)	0.838(<0.00001)	0.847(<0.00001)	0.889(0.01123)	0.944(0.1598)	0.942(0.39568)	0.912(<0.00001)	0.86(<0.00001)	0.908(<0.00001)	0.872(<0.00001)	0.868(<0.00001)	0.853(<0.00001)	0.884(<0.00001)	0.915(<0.00001)	0.851(<0.00001)	0.851(<0.00001)	0.896(<0.00001)	0.908(<0.00001)	0.912(0.00227)	0.877(<0.00001)	0.884(<0.00001)	0.881(<0.00001)	0.907(<0.00001)	0.84(<0.00001)	0.826(<0.00001)
BetaIsrael	0.956(0.0057)	0.957(0.04629)	0.861(<0.00001)	0.856(<0.00001)	0.941(<0.00001)	0.951(<0.00001)	0.943(<0.00001)	0.913(<0.00001)	0.844(<0.00001)	0.841(<0.00001)	0.854(<0.00001)	0.84(<0.00001)	0.85(<0.00001)	0.859(<0.00001)	0.939(<0.00001)	0.943(<0.00001)	0.835(<0.00001)	0.819(<0.00001)	0.765(<0.00001)	0.846(<0.00001)	0.842(<0.00001)	0.898(<0.00001)	0.83(<0.00001)	0.852(<0.00001)	0.941(<0.00001)	0.848(<0.00001)	0.856(<0.00001)	0.898(0.00001)	0.95(<0.00001)	0.947(0.00217)	0.922(<0.00001)	0.871(<0.00001)	0.919(<0.00001)	0.883(<0.00001)	0.879(<0.00001)	0.864(<0.00001)	0.894(<0.00001)	0.925(<0.00001)	0.862(<0.00001)	0.862(<0.00001)	0.906(<0.00001)	0.918(<0.00001)	0.922(<0.00001)	0.888(<0.00001)	0.895(<0.00001)	0.892(<0.00001)	0.917(<0.00001)	0.851(<0.00001)	0.838(<0.00001)
Gurage	0.951(0.49752)	0.953(0.59052)	0.868(<0.00001)	0.864(<0.00001)	0.941(0.15661)	0.95(0.51828)	0.944(0.44247)	0.917(<0.00001)	0.852(<0.00001)	0.848(<0.00001)	0.861(<0.00001)	0.848(<0.00001)	0.857(<0.00001)	0.866(<0.00001)	0.938(0.05582)	0.939(0.33778)	0.836(<0.00001)	0.825(<0.00001)	0.771(<0.00001)	0.853(<0.00001)	0.849(<0.00001)	0.902(<0.00001)	0.838(<0.00001)	0.859(<0.00001)	0.94(0.18189)	0.856(<0.00001)	0.864(<0.00001)	0.899(0.0339)	0.948(0.3942)	0.943(0.28712)	0.926(<0.00001)	0.877(<0.00001)	0.923(<0.00001)	0.889(<0.00001)	0.885(<0.00001)	0.871(<0.00001)	0.899(<0.00001)	0.928(<0.00001)	0.87(<0.00001)	0.869(<0.00001)	0.91(<0.00001)	0.922(<0.00001)	0.926(0.14947)	0.895(<0.00001)	0.901(<0.00001)	0.899(<0.00001)	0.922(<0.00001)	0.858(<0.00001)	0.844(<0.00001)
Tigraway	0.954(0.63993)	0.949(0.02892)	0.842(<0.00001)	0.838(<0.00001)	0.926(<0.00001)	0.94(<0.00001)	0.93(<0.00001)	0.896(<0.00001)	0.825(<0.00001)	0.822(<0.00001)	0.835(<0.00001)	0.821(<0.00001)	0.832(<0.00001)	0.84(<0.00001)	0.93(0.00019)	0.938(<0.00001)	0.823(<0.00001)	0.799(<0.00001)	0.745(<0.00001)	0.827(<0.00001)	0.823(<0.00001)	0.881(<0.00001)	0.811(<0.00001)	0.833(<0.00001)	0.93(<0.00001)	0.83(<0.00001)	0.838(<0.00001)	0.885(0.00015)	0.941(0.00029)	0.941(0.11074)	0.905(<0.00001)	0.852(<0.00001)	0.902(<0.00001)	0.864(<0.00001)	0.861(<0.00001)	0.845(<0.00001)	0.877(<0.00001)	0.909(<0.00001)	0.844(<0.00001)	0.844(<0.00001)	0.89(<0.00001)	0.902(<0.00001)	0.906(<0.00001)	0.87(<0.00001)	0.877(<0.00001)	0.874(<0.00001)	0.9(<0.00001)	0.833(<0.00001)	0.819(<0.00001)
Komo	0.731(<0.00001)	0.747(<0.00001)	0.847(<0.00001)	0.854(<0.00001)	0.772(<0.00001)	0.759(<0.00001)	0.772(<0.00001)	0.802(<0.00001)	0.86(<0.00001)	0.864(<0.00001)	0.851(<0.00001)	0.864(<0.00001)	0.855(<0.00001)	0.85(<0.00001)	0.759(<0.00001)	0.734(<0.00001)	0.735(<0.00001)	0.857(<0.00001)	0.881(<0.00001)	0.863(<0.00001)	0.866(<0.00001)	0.819(<0.00001)	0.876(<0.00001)	0.858(<0.00001)	0.77(<0.00001)	0.862(<0.00001)	0.857(<0.00001)	0.813(<0.00001)	0.756(<0.00001)	0.751(<0.00001)	0.802(<0.00001)	0.844(<0.00001)	0.803(<0.00001)	0.833(<0.00001)	0.834(<0.00001)	0.847(<0.00001)	0.821(<0.00001)	0.795(<0.00001)	0.847(<0.00001)	0.849(<0.00001)	0.808(<0.00001)	0.801(<0.00001)	0.797(<0.00001)	0.832(<0.00001)	0.825(<0.00001)	0.827(<0.00001)	0.803(<0.00001)	0.853(<0.00001)	0.868(<0.00001)
Gumuz	0.73(<0.00001)	0.746(<0.00001)	0.838(<0.00001)	0.846(<0.00001)	0.77(<0.00001)	0.757(<0.00001)	0.769(<0.00001)	0.798(<0.00001)	0.85(<0.00001)	0.855(<0.00001)	0.841(<0.00001)	0.855(<0.00001)	0.845(<0.00001)	0.84(<0.00001)	0.757(<0.00001)	0.733(<0.00001)	0.731(<0.00001)	0.851(<0.00001)	0.878(<0.00001)	0.854(<0.00001)	0.856(<0.00001)	0.813(<0.00001)	0.866(<0.00001)	0.849(<0.00001)	0.767(<0.00001)	0.854(<0.00001)	0.849(<0.00001)	0.811(<0.00001)	0.755(<0.00001)	0.75(<0.00001)	0.799(<0.00001)	0.836(<0.00001)	0.799(<0.00001)	0.826(<0.00001)	0.827(<0.00001)	0.839(<0.00001)	0.815(<0.00001)	0.791(<0.00001)	0.838(<0.00001)	0.84(<0.00001)	0.803(<0.00001)	0.797(<0.00001)	0.793(<0.00001)	0.826(<0.00001)	0.82(<0.00001)	0.821(<0.00001)	0.799(<0.00001)	0.844(<0.00001)	0.858(<0.00001)
Anuak	0.636(<0.00001)	0.651(<0.00001)	0.732(<0.00001)	0.739(<0.00001)	0.673(<0.00001)	0.66(<0.00001)	0.672(<0.00001)	0.698(<0.00001)	0.744(<0.00001)	0.755(<0.00001)	0.735(<0.00001)	0.752(<0.00001)	0.739(<0.00001)	0.733(<0.00001)	0.661(<0.00001)	0.64(<0.00001)	0.655(<0.00001)	0.772(<0.00001)	0.833(<0.00001)	0.744(<0.00001)	0.748(<0.00001)	0.707(<0.00001)	0.757(<0.00001)	0.74(<0.00001)	0.667(<0.00001)	0.743(<0.00001)	0.737(<0.00001)	0.715(<0.00001)	0.656(<0.00001)	0.654(<0.00001)	0.694(<0.00001)	0.728(<0.00001)	0.695(<0.00001)	0.719(<0.00001)	0.72(<0.00001)	0.732(<0.00001)	0.709(<0.00001)	0.69(<0.00001)	0.731(<0.00001)	0.732(<0.00001)	0.699(<0.00001)	0.694(<0.00001)	0.691(<0.00001)	0.719(<0.00001)	0.714(<0.00001)	0.714(<0.00001)	0.695(<0.00001)	0.736(<0.00001)	0.753(<0.00001)
Nuer	0.638(<0.00001)	0.653(<0.00001)	0.733(<0.00001)	0.739(<0.00001)	0.675(<0.00001)	0.662(<0.00001)	0.674(<0.00001)	0.699(<0.00001)	0.745(<0.00001)	0.755(<0.00001)	0.735(<0.00001)	0.753(<0.00001)	0.739(<0.00001)	0.733(<0.00001)	0.663(<0.00001)	0.643(<0.00001)	0.658(<0.00001)	0.775(<0.00001)	0.837(<0.00001)	0.745(<0.00001)	0.749(<0.00001)	0.707(<0.00001)	0.757(<0.00001)	0.74(<0.00001)	0.668(<0.00001)	0.743(<0.00001)	0.737(<0.00001)	0.715(<0.00001)	0.657(<0.00001)	0.655(<0.00001)	0.695(<0.00001)	0.728(<0.00001)	0.696(<0.00001)	0.719(<0.00001)	0.72(<0.00001)	0.732(<0.00001)	0.71(<0.00001)	0.691(<0.00001)	0.732(<0.00001)	0.732(<0.00001)	0.7(<0.00001)	0.695(<0.00001)	0.693(<0.00001)	0.72(<0.00001)	0.715(<0.00001)	0.715(<0.00001)	0.696(<0.00001)	0.737(<0.00001)	0.754(<0.00001)
Nyangatom	0.669(<0.00001)	0.684(<0.00001)	0.767(<0.00001)	0.773(<0.00001)	0.708(<0.00001)	0.695(<0.00001)	0.707(<0.00001)	0.733(<0.00001)	0.778(<0.00001)	0.788(<0.00001)	0.769(<0.00001)	0.785(<0.00001)	0.773(<0.00001)	0.768(<0.00001)	0.694(<0.00001)	0.674(<0.00001)	0.688(<0.00001)	0.803(<0.00001)	0.855(0.00031)	0.778(<0.00001)	0.782(<0.00001)	0.742(<0.00001)	0.79(<0.00001)	0.774(<0.00001)	0.701(<0.00001)	0.776(<0.00001)	0.771(<0.00001)	0.742(<0.00001)	0.689(<0.00001)	0.685(<0.00001)	0.73(<0.00001)	0.763(<0.00001)	0.731(<0.00001)	0.754(<0.00001)	0.755(<0.00001)	0.767(<0.00001)	0.744(<0.00001)	0.725(<0.00001)	0.766(<0.00001)	0.767(<0.00001)	0.734(<0.00001)	0.73(<0.00001)	0.727(<0.00001)	0.755(<0.00001)	0.75(<0.00001)	0.75(<0.00001)	0.731(<0.00001)	0.77(<0.00001)	0.786(<0.00001)
Bodi	0.696(<0.00001)	0.711(<0.00001)	0.804(<0.00001)	0.81(<0.00001)	0.738(<0.00001)	0.723(<0.00001)	0.736(<0.00001)	0.765(<0.00001)	0.817(<0.00001)	0.826(<0.00001)	0.807(<0.00001)	0.824(<0.00001)	0.811(<0.00001)	0.805(<0.00001)	0.723(<0.00001)	0.701(<0.00001)	0.713(<0.00001)	0.842(<0.00001)	0.892(<0.00001)	0.816(<0.00001)	0.82(<0.00001)	0.776(<0.00001)	0.829(<0.00001)	0.811(<0.00001)	0.731(<0.00001)	0.814(<0.00001)	0.808(<0.00001)	0.774(<0.00001)	0.717(<0.00001)	0.714(<0.00001)	0.762(<0.00001)	0.799(<0.00001)	0.763(<0.00001)	0.789(<0.00001)	0.79(<0.00001)	0.804(<0.00001)	0.779(<0.00001)	0.757(<0.00001)	0.803(<0.00001)	0.804(<0.00001)	0.767(<0.00001)	0.762(<0.00001)	0.759(<0.00001)	0.789(<0.00001)	0.784(<0.00001)	0.784(<0.00001)	0.764(<0.00001)	0.808(<0.00001)	0.825(<0.00001)
Kwegu	0.718(<0.00001)	0.733(<0.00001)	0.832(<0.00001)	0.839(<0.00001)	0.761(<0.00001)	0.746(<0.00001)	0.759(<0.00001)	0.791(<0.00001)	0.845(<0.00001)	0.854(<0.00001)	0.835(<0.00001)	0.853(<0.00001)	0.839(<0.00001)	0.833(<0.00001)	0.745(<0.00001)	0.723(<0.00001)	0.733(<0.00001)	0.866(<0.00001)	0.907(<0.00001)	0.845(<0.00001)	0.849(<0.00001)	0.803(<0.00001)	0.858(<0.00001)	0.84(<0.00001)	0.754(<0.00001)	0.843(<0.00001)	0.836(<0.00001)	0.795(<0.00001)	0.74(<0.00001)	0.735(<0.00001)	0.787(<0.00001)	0.828(<0.00001)	0.789(<0.00001)	0.818(<0.00001)	0.818(<0.00001)	0.832(<0.00001)	0.806(<0.00001)	0.782(<0.00001)	0.832(<0.00001)	0.833(<0.00001)	0.793(<0.00001)	0.787(<0.00001)	0.783(<0.00001)	0.817(<0.00001)	0.812(<0.00001)	0.812(<0.00001)	0.79(<0.00001)	0.837(<0.00001)	0.854(<0.00001)
Meinit	0.816(<0.00001)	0.831(<0.00001)	0.938(0.00054)	0.943(0.00473)	0.859(<0.00001)	0.844(<0.00001)	0.858(<0.00001)	0.891(<0.00001)	0.947(0.10208)	0.943(0.04015)	0.94(0.01381)	0.948(0.04358)	0.942(0.08769)	0.942(0.02023)	0.844(<0.00001)	0.818(<0.00001)	0.811(<0.00001)	0.919(<0.00001)	0.885(<0.00001)	0.947(0.12784)	0.95(0.17806)	0.908(<0.00001)	0.956(0.94655)	0.947(0.12539)	0.855(<0.00001)	0.951(0.48624)	0.942(0.12665)	0.861(<0.00001)	0.84(<0.00001)	0.828(<0.00001)	0.89(<0.00001)	0.936(0.00273)	0.892(<0.00001)	0.927(<0.00001)	0.927(0.00003)	0.94(0.00536)	0.913(<0.00001)	0.884(<0.00001)	0.94(0.00094)	0.942(0.0298)	0.899(<0.00001)	0.891(<0.00001)	0.885(<0.00001)	0.924(<0.00001)	0.916(<0.00001)	0.919(<0.00001)	0.893(<0.00001)	0.943(0.17398)	0.947(0.34022)
Mezhenger	0.711(<0.00001)	0.727(<0.00001)	0.828(<0.00001)	0.835(<0.00001)	0.754(<0.00001)	0.739(<0.00001)	0.753(<0.00001)	0.783(<0.00001)	0.842(<0.00001)	0.849(<0.00001)	0.832(<0.00001)	0.849(<0.00001)	0.836(<0.00001)	0.83(<0.00001)	0.738(<0.00001)	0.715(<0.00001)	0.722(<0.00001)	0.852(<0.00001)	0.889(<0.00001)	0.842(<0.00001)	0.847(<0.00001)	0.798(<0.00001)	0.857(<0.00001)	0.838(<0.00001)	0.749(<0.00001)	0.841(<0.00001)	0.834(<0.00001)	0.792(<0.00001)	0.734(<0.00001)	0.73(<0.00001)	0.781(<0.00001)	0.824(<0.00001)	0.783(<0.00001)	0.814(<0.00001)	0.814(<0.00001)	0.829(<0.00001)	0.801(<0.00001)	0.776(<0.00001)	0.828(<0.00001)	0.83(<0.00001)	0.788(<0.00001)	0.781(<0.00001)	0.777(<0.00001)	0.813(<0.00001)	0.806(<0.00001)	0.807(<0.00001)	0.783(<0.00001)	0.834(<0.00001)	0.85(<0.00001)
Murle	0.66(<0.00001)	0.675(<0.00001)	0.761(<0.00001)	0.768(<0.00001)	0.7(<0.00001)	0.686(<0.00001)	0.699(<0.00001)	0.726(<0.00001)	0.774(<0.00001)	0.784(<0.00001)	0.764(<0.00001)	0.782(<0.00001)	0.768(<0.00001)	0.762(<0.00001)	0.686(<0.00001)	0.666(<0.00001)	0.681(<0.00001)	0.801(<0.00001)	0.861(<0.00001)	0.773(<0.00001)	0.777(<0.00001)	0.735(<0.00001)	0.786(<0.00001)	0.769(<0.00001)	0.692(<0.00001)	0.772(<0.00001)	0.766(<0.00001)	0.738(<0.00001)	0.68(<0.00001)	0.677(<0.00001)	0.722(<0.00001)	0.757(<0.00001)	0.723(<0.00001)	0.748(<0.00001)	0.749(<0.00001)	0.761(<0.00001)	0.738(<0.00001)	0.717(<0.00001)	0.761(<0.00001)	0.761(<0.00001)	0.727(<0.00001)	0.722(<0.00001)	0.719(<0.00001)	0.748(<0.00001)	0.743(<0.00001)	0.743(<0.00001)	0.724(<0.00001)	0.765(<0.00001)	0.782(<0.00001)
Mursi	0.696(<0.00001)	0.711(<0.00001)	0.803(<0.00001)	0.81(<0.00001)	0.738(<0.00001)	0.723(<0.00001)	0.736(<0.00001)	0.765(<0.00001)	0.816(<0.00001)	0.826(<0.00001)	0.806(<0.00001)	0.824(<0.00001)	0.81(<0.00001)	0.804(<0.00001)	0.722(<0.00001)	0.701(<0.00001)	0.714(<0.00001)	0.842(<0.00001)	0.894(<0.00001)	0.815(<0.00001)	0.819(<0.00001)	0.775(<0.00001)	0.828(<0.00001)	0.811(<0.00001)	0.73(<0.00001)	0.813(<0.00001)	0.807(<0.00001)	0.773(<0.00001)	0.717(<0.00001)	0.713(<0.00001)	0.761(<0.00001)	0.799(<0.00001)	0.763(<0.00001)	0.789(<0.00001)	0.79(<0.00001)	0.803(<0.00001)	0.778(<0.00001)	0.757(<0.00001)	0.803(<0.00001)	0.803(<0.00001)	0.767(<0.00001)	0.761(<0.00001)	0.758(<0.00001)	0.789(<0.00001)	0.784(<0.00001)	0.784(<0.00001)	0.763(<0.00001)	0.807(<0.00001)	0.824(<0.00001)
Suri	0.711(<0.00001)	0.727(<0.00001)	0.825(<0.00001)	0.832(<0.00001)	0.754(<0.00001)	0.739(<0.00001)	0.753(<0.00001)	0.784(<0.00001)	0.838(<0.00001)	0.847(<0.00001)	0.828(<0.00001)	0.845(<0.00001)	0.832(<0.00001)	0.826(<0.00001)	0.738(<0.00001)	0.716(<0.00001)	0.727(<0.00001)	0.858(<0.00001)	0.902(<0.00001)	0.837(<0.00001)	0.842(<0.00001)	0.795(<0.00001)	0.851(<0.00001)	0.833(<0.00001)	0.747(<0.00001)	0.836(<0.00001)	0.829(<0.00001)	0.789(<0.00001)	0.733(<0.00001)	0.729(<0.00001)	0.78(<0.00001)	0.82(<0.00001)	0.782(<0.00001)	0.81(<0.00001)	0.811(<0.00001)	0.825(<0.00001)	0.799(<0.00001)	0.775(<0.00001)	0.825(<0.00001)	0.825(<0.00001)	0.786(<0.00001)	0.78(<0.00001)	0.777(<0.00001)	0.81(<0.00001)	0.804(<0.00001)	0.805(<0.00001)	0.783(<0.00001)	0.829(<0.00001)	0.846(<0.00001)
Zilmamo	0.717(<0.00001)	0.732(<0.00001)	0.831(<0.00001)	0.837(<0.00001)	0.76(<0.00001)	0.745(<0.00001)	0.758(<0.00001)	0.789(<0.00001)	0.844(<0.00001)	0.852(<0.00001)	0.834(<0.00001)	0.851(<0.00001)	0.838(<0.00001)	0.832(<0.00001)	0.744(<0.00001)	0.722(<0.00001)	0.732(<0.00001)	0.862(<0.00001)	0.901(<0.00001)	0.843(<0.00001)	0.847(<0.00001)	0.801(<0.00001)	0.857(<0.00001)	0.839(<0.00001)	0.753(<0.00001)	0.842(<0.00001)	0.835(<0.00001)	0.793(<0.00001)	0.739(<0.00001)	0.734(<0.00001)	0.786(<0.00001)	0.826(<0.00001)	0.788(<0.00001)	0.816(<0.00001)	0.817(<0.00001)	0.831(<0.00001)	0.805(<0.00001)	0.781(<0.00001)	0.83(<0.00001)	0.831(<0.00001)	0.792(<0.00001)	0.786(<0.00001)	0.782(<0.00001)	0.816(<0.00001)	0.81(<0.00001)	0.811(<0.00001)	0.789(<0.00001)	0.835(<0.00001)	0.852(<0.00001)
Berta	0.861(0.00622)	0.873(0.04162)	0.898(0.3367)	0.901(0.45082)	0.887(0.14819)	0.88(0.07257)	0.887(0.14982)	0.899(0.30967)	0.895(0.29488)	0.898(0.22746)	0.895(0.1854)	0.898(0.32709)	0.894(0.1988)	0.898(0.39644)	0.876(0.01305)	0.86(0.02693)	0.824(<0.00001)	0.89(0.10939)	0.865(0.00009)	0.9(0.30791)	0.9(0.35902)	0.899(0.15473)	0.899(0.42938)	0.9(0.38162)	0.882(0.05068)	0.902(0.53343)	0.903(0.45272)	0.885(0.04877)	0.877(0.04615)	0.869(0.01177)	0.902(0.4186)	0.902(0.38085)	0.899(0.30654)	0.902(0.4128)	0.9(0.27485)	0.901(0.45666)	0.898(0.16561)	0.896(0.24184)	0.899(0.38686)	0.901(0.4403)	0.895(0.10977)	0.898(0.25586)	0.896(0.35155)	0.905(0.51802)	0.904(0.47035)	0.904(0.47052)	0.899(0.35082)	0.895(0.234)	0.897(0.24804)
Chabu	0.719(<0.00001)	0.735(<0.00001)	0.841(<0.00001)	0.848(<0.00001)	0.762(<0.00001)	0.748(<0.00001)	0.761(<0.00001)	0.793(<0.00001)	0.856(<0.00001)	0.86(<0.00001)	0.846(<0.00001)	0.86(<0.00001)	0.85(<0.00001)	0.844(<0.00001)	0.748(<0.00001)	0.723(<0.00001)	0.727(<0.00001)	0.854(<0.00001)	0.885(<0.00001)	0.857(<0.00001)	0.862(<0.00001)	0.811(<0.00001)	0.872(<0.00001)	0.853(<0.00001)	0.759(<0.00001)	0.857(<0.00001)	0.85(<0.00001)	0.802(<0.00001)	0.744(<0.00001)	0.739(<0.00001)	0.792(<0.00001)	0.837(<0.00001)	0.793(<0.00001)	0.826(<0.00001)	0.827(<0.00001)	0.842(<0.00001)	0.814(<0.00001)	0.786(<0.00001)	0.841(<0.00001)	0.844(<0.00001)	0.799(<0.00001)	0.792(<0.00001)	0.787(<0.00001)	0.825(<0.00001)	0.817(<0.00001)	0.819(<0.00001)	0.794(<0.00001)	0.848(<0.00001)	0.863(<0.00001)
NegedeWoyto	0.937(0.41645)	0.946(0.49943)	0.893(<0.00001)	0.889(<0.00001)	0.949(0.5006)	0.95(0.49843)	0.951(0.51479)	0.935(0.00002)	0.877(<0.00001)	0.872(<0.00001)	0.886(<0.00001)	0.873(<0.00001)	0.882(<0.00001)	0.892(<0.00001)	0.938(0.15252)	0.93(0.00091)	0.843(<0.00001)	0.848(<0.00001)	0.794(<0.00001)	0.879(<0.00001)	0.876(<0.00001)	0.922(0.01401)	0.864(<0.00001)	0.884(<0.00001)	0.944(0.35889)	0.882(<0.00001)	0.889(<0.00001)	0.905(0.03893)	0.946(0.46855)	0.935(0.37324)	0.943(0.53758)	0.902(<0.00001)	0.94(0.19395)	0.913(<0.00001)	0.909(0.00005)	0.897(<0.00001)	0.919(0.00206)	0.943(0.35744)	0.895(<0.00001)	0.895(<0.00001)	0.926(0.00694)	0.939(0.12413)	0.941(0.26859)	0.918(<0.00001)	0.923(<0.00001)	0.922(<0.00001)	0.94(0.19685)	0.882(<0.00001)	0.869(<0.00001)
Supplementary Data 6. Average genetic similarity (1-TVD) among all pairwise comparisons of individuals from different labeled groups, under the “Ethiopia-external” analysis. Parentheses give p-values testing the null hypothesis that individuals from the row group are no more genetically similar to each other on average than individuals from this group and the column group, without adjusting for m…
[truncated: 56 more columns]

## Sheet: Supplementary Data 7. GLOBETROTTER+
cluster	cluster.label	event.type	conclusion	language	pop.description	r2.one	two.date.score	fit.quality1	fit.quality2	first.date	firstevent.prop	firstevent.source1	firstevent.source2	firstevent.source1.detailed	firstevent.source2.detailed	second.date	secondevent.prop	secondevent.source1	secondevent.source2	secondevent.source1.detailed	secondevent.source2.detailed	Chad_Bulala	Baganda	Sudan_Dinka	Kenya_Sengwer	Tanzania_Iraqw	GB20_Ethiopia	Kenya_Rendille	Somalia	Egypt	WestEurasia
1. Murle/Nyangatom	Eth_cj	1	one-date-multiway	NS(19)AC(1)	Murle(10)Nyangatom(9)Dasanech(1)	0.91	0.274	0.97	0.999	13 (11-16)	0.5	SSA_Past_Iron_Age	Luo	Kenya_Sengwer(0.3)Sudan_E_Dinka(0.29)Kenya_Rendille(0.27)	Sudan_E_Dinka(0.41)Uganda_Muganda(0.32)Luo(0.18)	NA	0.32	SSA_Iron_Age	Sudan_E_Dinka	Uganda_Muganda(0.45)Kenya_Rendille(0.36)Tanzania_Iraqw(0.05)	Sudan_E_Dinka(0.53)Kenya_Sengwer(0.29)Luo(0.07)	0	0.14	0.37	0.36	0	0	0	0	0	0
2. Mursi	Eth_cs	2	one-date	NS(10)	Mursi(10)	0.622	0.06	0.999	1	28 (16-36)	0.24	SSA_Past_Neo	Sudan_E_Dinka	SSA_Past_Neo(0.43)Kenya_Rendille(0.33)WC1(0.06)	Sudan_E_Dinka(0.61)Kenya_Sengwer(0.33)	NA	NA	NA	NA	NA	NA	0	0	0.4	0.43	0	0.15	0.02	0	0	0
3. Bodi	Eth_ct	2	one-date	NS(14)	Bodi(14)	0.722	0.051	1	1	20 (14-26)	0.17	SSA_Past_Neo	Sudan_E_Dinka	SSA_Past_Neo(0.55)Kenya_Rendille(0.17)WC1(0.09)Datog(0.06)	Sudan_E_Dinka(0.55)Kenya_Sengwer(0.31)SSA_Past_Iron_Age(0.09)	NA	NA	NA	NA	NA	NA	0	0	0.43	0.38	0	0.17	0.01	0	0	0.01
4. Suri/Zilmamo	Eth_cu	2	one-date	NS(25)	Suri(14)Zilmamo(11)	0.897	0.266	1	1	11 (8-14)	0.3	SSA_Past_Neo	Sudan_E_Dinka	SSA_Past_Neo(0.37)gb_GB20(0.33)Kenya_Rendille(0.19)	Sudan_E_Dinka(0.58)Kenya_Sengwer(0.31)SSA_Past_Iron_Age(0.05)	NA	NA	NA	NA	NA	NA	0	0	0.36	0.35	0	0.23	0.04	0	0	0
5. Kwegu	Eth_cr	2	one-date	NS(10)	Kwegu(10)	0.456	0.082	0.997	0.999	54 (37-67)	0.33	SSA_Past_Neo	Sudan_E_Dinka	Kenya_Rendille(0.25)gb_GB20(0.17)Turkish(0.12)Datog(0.12)SSA_Past_Neo(0.1)Masai_Kinyawa_MKK(0.08)	Sudan_E_Dinka(0.53)Kenya_Sengwer(0.23)Luo(0.07)	NA	NA	NA	NA	NA	NA	0	0	0.26	0.43	0.01	0.27	0.01	0	0	0
6. Karo	Eth_co	2	one-date	AO(14)NS(1)	Karo(14)Murle(1)	0.834	0.158	0.998	1	16 (11-20)	0.36	SSA_Past_Neo	Sudan_E_Dinka	SSA_Past_Neo(0.43)Kenya_Rendille(0.37)SSA_Past_Iron_Age(0.09)	Sudan_E_Dinka(0.47)Kenya_Sengwer(0.28)SSA_Past_Iron_Age(0.08)Luo(0.07)	NA	NA	NA	NA	NA	NA	0	0	0.29	0.35	0	0.19	0.15	0	0	0
7. Mezhenger	Eth_cp	2	one-date	NS(14)	Mezhenger(14)	0.635	0.105	0.999	1	20 (9-28)	0.34	gb_GB20	Sudan_E_Dinka	gb_GB20(0.73)Kenya_Sengwer(0.09)Kenya_Rendille(0.09)	Sudan_E_Dinka(0.59)SSA_Past_Iron_Age(0.17)Kenya_Sengwer(0.17)	NA	NA	NA	NA	NA	NA	0	0	0.35	0.27	0	0.37	0	0	0	0
8. Chabu	Eth_cq	2	one-date	UC(11)	Chabu(11)	0.585	0.039	1	1	20 (13-29)	0.46	Sudan_E_Dinka	gb_GB20	Sudan_E_Dinka(0.62)Kenya_Sengwer(0.23)	gb_GB20(0.73)Kenya_Sengwer(0.15)	NA	NA	NA	NA	NA	NA	0	0	0.31	0.19	0	0.49	0	0	0	0
9. Gumuz	Eth_cv	2	one-date	NS(22)AO(1)	Gumuz(22)Shinasha(1)	0.474	0.068	0.99	0.999	22 (11-34)	0.44	Sudan_E_Dinka	SSA_Past_Iron_Age	Sudan_E_Dinka(0.4)gb_GB20(0.22)Kenya_Sengwer(0.13)SSA_Past_Iron_Age(0.07)Cameroon_Kotoko(0.06)	gb_GB20(0.4)SSA_Past_Iron_Age(0.23)Cameroon_Kotoko(0.11)Sudan_E_Dinka(0.1)Egyptian_Comas(0.06)	NA	NA	NA	NA	NA	NA	0.11	0	0.34	0.02	0	0.5	0	0	0	0.02
10. Komo	Eth_cx	2	one-date	NS(8)AO(2)	Komo(8)Mao(2)	0.472	0.079	0.996	1	6 (2-8)	0.28	gb_GB20	SSA_Past_Iron_Age	gb_GB20(0.51)Egyptian_Comas(0.14)Cameroon_Kotoko(0.12)Kenya_Rendille(0.07)SSA_Past_Iron_Age(0.05)	gb_GB20(0.34)Sudan_E_Dinka(0.3)Kenya_Sengwer(0.12)SSA_Past_Iron_Age(0.08)Cameroon_Kotoko(0.05)	NA	NA	NA	NA	NA	NA	0.04	0	0.33	0.04	0	0.56	0.01	0	0	0.01
11. Dasanech	Eth_cn	3	one-date	AC(11)	Dasanech(11)	0.793	0.237	0.999	1	14 (10-21)	0.43	Kenya_Sengwer	Kenya_Rendille	Kenya_Sengwer(0.37)Sudan_E_Dinka(0.36)Uganda_Muganda(0.1)	Kenya_Rendille(0.71)Datog(0.07)	NA	NA	NA	NA	NA	NA	0	0	0.04	0.49	0	0.01	0.4	0	0	0
12. Arbore	Eth_cl	3	one-date	AC(13)	Arbore(12)Dasanech(1)	0.808	0.162	0.989	1	31 (21-39)	0.38	Kenya_Sengwer	Kenya_Rendille	Sudan_E_Dinka(0.39)Kenya_Sengwer(0.21)Datog(0.07)Luo(0.06)Masai_Kinyawa_MKK(0.06)	Somali(0.39)Kenya_Rendille(0.32)Tanzania_Iraqw(0.06)	NA	NA	NA	NA	NA	NA	0	0	0.01	0.19	0	0.14	0.65	0	0	0
13. Manja	Eth_aw	3	one-date	AO(14)	Manja(14)	0.74	0.171	0.995	1	39 (26-51)	0.27	SSA_Past_Neo	gb_GB20	Kenya_Rendille(0.33)Egyptian_Comas(0.14)Saudi(0.12)Datog(0.1)Jordanian(0.08)Yemenite_Jew(0.07)	gb_GB20(0.61)Kenya_Rendille(0.17)Kenya_Sengwer(0.08)	NA	NA	NA	NA	NA	NA	0	0	0	0	0.11	0.53	0.25	0	0.07	0.04
14. Manjo	Eth_av	3	one-date	AO(10)	Manjo(10)	0.711	0.104	0.989	1	29 (19-42)	0.35	SSA_Past_Neo	gb_GB20	Kenya_Rendille(0.29)SSA_Past_Neo(0.19)Egyptian_Comas(0.16)Datog(0.11)Jordanian(0.08)Saudi(0.07)	gb_GB20(0.68)Kenya_Rendille(0.14)Kenya_Sengwer(0.1)	NA	NA	NA	NA	NA	NA	0	0	0	0	0.08	0.55	0.23	0	0.06	0.06
15. Meinit	Eth_as	4	multiple-dates	NS(12)AO(1)	Meinit(11)Dhime(1)Zilmamo(1)	0.704	0.324	0.946	0.999	1 (1-4)	0.41	SSA_Past_Iron_Age	SSA_Past_Neo	Sudan_E_Dinka(0.27)Kenya_Sengwer(0.25)Kenya_Rendille(0.12)Cameroon_Mada(0.06)gb_GB20(0.05)	gb_GB20(0.26)Kenya_Rendille(0.24)SSA_Past_Neo(0.13)Egyptian_Comas(0.11)	81 (48-120)	0.4	SSA_Past_Neo	SSA_Past_Iron_Age	Kenya_Rendille(0.33)Egyptian_Comas(0.19)Tanzania_Iraqw(0.11)Cypriot(0.06)	gb_GB20(0.39)Sudan_E_Dinka(0.19)Kenya_Rendille(0.1)Kenya_Sengwer(0.1)	0	0	0.01	0.21	0.05	0.46	0.2	0	0.06	0.01
16. Hamar/Bana	Eth_ax	4	one-date-multiway	AO(15)AC(1)	Hamar(13)Bana(2)Tsamay(1)	0.673	0.078	0.943	0.998	52 (38-66)	0.35	Sudan_E_Dinka	Kenya_Rendille	Sudan_E_Dinka(0.42)Kenya_Sengwer(0.17)SSA_Later_Stone_Age(0.09)Masai_Kinyawa_MKK(0.05)	Kenya_Rendille(0.4)Tanzania_Iraqw(0.13)SSA_Past_Neo(0.11)Somali(0.08)	NA	0.38	Kenya_Rendille	SSA_Past_Iron_Age	Somali(0.4)Sudan_E_Dinka(0.29)Kenya_Rendille(0.15)Datog(0.09)	gb_GB20(0.3)SSA_Past_Neo(0.2)Kenya_Sengwer(0.12)Tanzania_Iraqw(0.07)	0	0	0.01	0.14	0.08	0.36	0.37	0	0	0.02
17. Tsamay	Eth_bd	4	one-date-multiway	AC(12)AO(1)	Tsamay(11)Arbore(1)Bana(1)	0.51	0.202	0.857	0.998	73 (45-103)	0.41	SSA_Past_Iron_Age	Kenya_Rendille	Sudan_E_Dinka(0.32)SSA_Later_Stone_Age(0.1)Shum_Laka(0.09)Masai_Kinyawa_MKK(0.06)BantuKenya(0.05)	Kenya_Rendille(0.68)	NA	0.4	SSA_Past_Iron_Age	SSA_Past_Neo	Sudan_E_Dinka(0.53)Somali(0.27)Kenya_Rendille(0.13)Masai_Kinyawa_MKK(0.07)	SSA_Past_Neo(0.25)gb_GB20(0.18)Turkish(0.1)Somali(0.1)Tanzania_Iraqw(0.06)Sandawe(0.05)	0	0	0.01	0.04	0.09	0.39	0.4	0	0.01	0.01
18. Honsita	Eth_bc	5	one-date-multiway	AC(13)AO(1)	Honsita(13)Zayse(1)	0.505	0.05	0.956	0.999	68 (53-83)	0.49	gb_GB20	Kenya_Rendille	SSA_Later_Stone_Age(0.43)Turkish(0.08)gb_GB20(0.07)Sudan_E_Dinka(0.06)Datog(0.06)	Kenya_Rendille(0.8)Datog(0.06)	NA	0.49	SSA_Past_Iron_Age	SSA_Past_Neo	Kenya_Rendille(0.4)Sudan_E_Dinka(0.25)Kenya_Sengwer(0.09)Cameroon_Mada(0.06)	Tanzania_Iraqw(0.2)Somali(0.18)Turkish(0.13)gb_GB20(0.11)WC1(0.06)	0	0	0	0	0.13	0.42	0.42	0	0.01	0.01
19. Bana	Eth_aq	5	one-date-multiway	AO(13)AC(2)	Bana(13)Tsamay(2)	0.421	0.036	0.951	0.994	85 (57-109)	0.47	Kenya_Rendille	gb_GB20	Kenya_Rendille(0.62)Datog(0.12)	gb_GB20(0.51)SSA_Later_Stone_Age(0.13)Sudan_E_Dinka(0.07)	NA	0.38	SSA_Past_Iron_Age	SSA_Past_Neo	Sudan_E_Dinka(0.31)Somali(0.18)Kenya_Sengwer(0.15)Datog(0.14)Cameroon_Mada(0.09)	SSA_Past_Neo(0.39)gb_GB20(0.16)Somali(0.1)WC1(0.05)	0	0	0	0.01	0.16	0.49	0.3	0	0.01	0.03
20. Alae	Eth_bb	5	one-date-multiway	AC(27)AO(1)	Alae(26)Bana(1)Tsamay(1)	0.589	0.05	0.964	0.999	102 (77-133)	0.45	gb_GB20	Kenya_Rendille	gb_GB20(0.42)SSA_Later_Stone_Age(0.26)	Kenya_Rendille(0.7)Datog(0.08)	NA	0.28	SSA_Past_Neo	Kenya_Elmolo	Tanzania_Iraqw(0.21)Saudi(0.12)Egyptian_Comas(0.11)Turkish_Kayseri(0.09)Turkish(0.08)Somali(0.06)	Kenya_Rendille(0.46)gb_GB20(0.22)Kenya_Sengwer(0.1)	0	0	0	0	0.13	0.43	0.38	0	0.03	0.02
21. Dirasha/Masholae/Alae	Eth_az	5	one-date-multiway	AC(24)	Dirasha(11)Masholae(6)Alae(3)Honsita(2)Mossiye(2)	0.501	0.037	0.869	0.996	147 (105-193)	0.34	Shum_Laka	Kenya_Rendille	Shum_Laka(0.24)WC1(0.14)Senegal(0.1)Uganda_Muganda(0.1)Mende_Sierra_Leone_MSL(0.09)Cameroon_Bakola(0.05)	Kenya_Rendille(0.62)Saudi(0.06)	NA	0.35	SSA_Past_Neo	Kenya_Elmolo	WC1(0.2)Turkish(0.12)Datog(0.12)Saudi(0.09)Saharawi(0.08)Masai_Kinyawa_MKK(0.07)Tanzania_Sandawe(0.06)	Kenya_Rendille(0.58)gb_GB20(0.08)Sudan_E_Dinka(0.05)	0	0	0	0	0.15	0.48	0.33	0	0.03	0.02
22. Ari_P	Eth_ay	5	one-date-multiway	AO(21)	Ari_Potter(21)	0.458	0.054	0.926	0.994	123 (97-149)	0.42	Kenya_Rendille	gb_GB20	Somali(0.28)Tanzania_Iraqw(0.17)Saudi(0.11)Yemenite_Jew(0.09)Cypriot(0.08)	gb_GB20(0.54)Sudan_E_Dinka(0.14)Kenya_Sengwer(0.05)	NA	0.47	Kenya_Elmolo	gb_GB20	Kenya_Rendille(0.26)Datog(0.21)Kenya_Sengwer(0.14)Somali(0.14)Sudan_E_Dinka(0.11)	gb_GB20(0.65)WC1(0.11)Turkish(0.05)Saudi(0.05)	0	0	0	0	0.16	0.55	0.25	0	0.02	0.03
23. Alae/Masholae	Eth_ba	5	one-date-multiway	AC(25)	Alae(14)Masholae(10)Dirasha(1)	0.456	0.07	0.952	0.996	140 (109-172)	0.47	gb_GB20	Kenya_Rendille	gb_GB20(0.7)Uganda_Muganda(0.06)	Kenya_Rendille(0.3)Somali(0.2)Datog(0.1)Saudi(0.08)Masai_Kinyawa_MKK(0.07)	NA	0.21	SaudiBeduins	Kenya_Elmolo	Turkish(0.19)WC1(0.16)Yemenite_Jew(0.09)gb_GB20(0.09)Israeli_Arabs(0.07)Saharawi(0.06)Saudi(0.06)	Kenya_Rendille(0.42)gb_GB20(0.18)Tanzania_Iraqw(0.17)Kenya_Sengwer(0.08)	0	0	0	0	0.15	0.45	0.33	0	0.03	0.02
24. Ari_C/Bana	Eth_ap	5	one-date-multiway	AO(18)	Ari_Cultivator(12)Bana(5)Maleh(1)	0.398	0.075	0.978	0.998	88 (42-124)	0.45	Kenya_Rendille	gb_GB20	Kenya_Rendille(0.47)Egyptian_Comas(0.09)Tanzania_Iraqw(0.08)Masai_Kinyawa_MKK(0.06)	gb_GB20(0.77)Datog(0.07)	NA	0.46	SSA_Past_Iron_Age	SSA_Past_Neo	Kenya_Rendille(0.39)Kenya_Sengwer(0.2)Cameroon_Mada(0.1)Sudan_E_Dinka(0.06)	gb_GB20(0.33)Tanzania_Iraqw(0.26)Turkish(0.11)WC1(0.07)Somali(0.05)	0	0	0	0	0.14	0.54	0.26	0	0.02	0.03
25. Ari_S	Eth_am	5	one-date-multiway	AO(14)	Ari_Smith(14)	0.374	0.037	0.918	0.996	102 (76-141)	0.46	SSA_Past_Neo	gb_GB20	Datog(0.31)Somali(0.18)Saudi(0.1)Kenya_Rendille(0.1)Cypriot(0.08)Yemenite_Jew(0.05)	gb_GB20(0.7)Sudan_E_Dinka(0.07)	NA	0.48	SSA_Past_Iron_Age	gb_GB20	Kenya_Rendille(0.31)Kenya_Sengwer(0.21)Sudan_E_Dinka(0.1)Masai_Kinyawa_MKK(0.07)Datog(0.06)Somali(0.05)	gb_GB20(0.49)WC1(0.07)Saudi(0.07)Syrian(0.06)Yemenite_Jew(0.05)	0	0	0	0	0.11	0.57	0.25	0	0.03	0.02
26. Dhime	Eth_ao	5	one-date-multiway	AO(15)	Dhime(15)	0.35	0.047	0.973	0.993	98 (58-147)	0.49	SSA_Past_Neo	gb_GB20	Kenya_Rendille(0.35)Tanzania_Iraqw(0.31)Egyptian_Comas(0.1)	gb_GB20(0.76)Sudan_E_Dinka(0.07)	NA	0.42	Kenya_Elmolo	SSA_Past_Neo	Kenya_Rendille(0.46)Sudan_E_Dinka(0.17)gb_GB20(0.08)Cameroon_Mada(0.07)	gb_GB20(0.32)SSA_Past_Neo(0.17)Tanzania_Iraqw(0.11)Turkish(0.08)	0	0	0	0	0.16	0.58	0.21	0	0.02	0.03
27. Sheko/Dizi/Bench/Meinit/Nao	Eth_ar	5	one-date-multiway	AO(38)NS(4)	Sheko(14)Dizi(10)Bench(9)Meinit(4)Nao(4)Kafacho(1)	0.744	0.187	0.977	0.999	64 (47-79)	0.39	SSA_Past_Neo	gb_GB20	Kenya_Rendille(0.34)Datog(0.17)Egyptian_Comas(0.11)Saudi(0.07)Cypriot(0.06)Masai_Kinyawa_MKK(0.05)	gb_GB20(0.65)Kenya_Rendille(0.13)Kenya_Sengwer(0.09)	NA	0.31	SSA_Past_Iron_Age	SSA_Past_Neo	Kenya_Rendille(0.36)Kenya_Sengwer(0.28)Datog(0.09)Sudan_E_Dinka(0.08)	gb_GB20(0.42)SSA_Past_Neo(0.2)Kenya_Rendille(0.12)Egyptian_Comas(0.07)	0	0	0	0	0.16	0.52	0.24	0	0.04	0.02
28. Chara	Eth_an	5	one-date-multiway	AO(11)	Chara(11)	0.452	0.15	0.961	0.999	56 (18-89)	0.34	SSA_Past_Neo	gb_GB20	Kenya_Rendille(0.29)Datog(0.24)Egyptian_Comas(0.11)Saudi(0.09)Yemenite_Jew(0.06)	gb_GB20(0.69)Kenya_Rendille(0.16)Kenya_Sengwer(0.08)	NA	0.46	SSA_Past_Iron_Age	SSA_Past_Neo	Kenya_Rendille(0.37)Kenya_Sengwer(0.13)gb_GB20(0.1)Datog(0.08)Sudan_E_Dinka(0.07)	gb_GB20(0.49)Tanzania_Iraqw(0.1)Egyptian_Comas(0.08)Somali(0.06)Turkish(0.05)	0	0	0	0	0.16	0.54	0.23	0	0.06	0.01
29. Burji	Eth_aa	5	one-date-multiway	AC(22)AO(1)	Burji(21)Dirasha(1)Kore(1)	0.684	0.107	0.915	1	62 (37-81)	0.41	gb_GB20	Kenya_Rendille	gb_GB20(0.77)Kenya_Sengwer(0.08)	Kenya_Rendille(0.56)Egyptian_Comas(0.11)Datog(0.09)	NA	0.21	SSA_Past_Neo	Kenya_Elmolo	gb_GB20(0.27)Egyptian_Comas(0.16)Jordanian(0.12)Turkish(0.08)WC1(0.07)	Kenya_Rendille(0.43)gb_GB20(0.25)SSA_Past_Neo(0.11)Tanzania_Iraqw(0.07)Kenya_Sengwer(0.07)	0	0	0	0	0.1	0.41	0.4	0	0.06	0.02
30. Gedeo	Eth_bo	5	one-date-multiway	AC(20)	Gedeo(20)	0.6	0.055	0.911	0.999	82 (63-106)	0.38	gb_GB20	Kenya_Rendille	gb_GB20(0.84)	Kenya_Rendille(0.59)Datog(0.1)Egyptian_Comas(0.08)SSA_Past_Neo(0.05)	NA	0.24	SaudiBeduins	Kenya_Elmolo	Egyptian_Comas(0.24)Turkish(0.13)gb_GB20(0.11)Tanzania_Iraqw(0.08)WC1(0.06)Syrian(0.06)Saudi(0.05)	Kenya_Rendille(0.5)gb_GB20(0.22)Tanzania_Iraqw(0.07)Kenya_Sengwer(0.06)Cameroon_Kotoko(0.06)	0	0	0	0	0.08	0.44	0.38	0	0.06	0.02
31. Zayse/Mossiye	Eth_af	5	one-date-multiway	AO(15)AC(3)	Zayse(14)Mossiye(3)Kore(1)	0.515	0.082	0.917	0.997	71 (40-94)	0.48	gb_GB20	Kenya_Rendille	gb_GB20(0.69)Kenya_Sengwer(0.15)	Kenya_Rendille(0.5)Tanzania_Iraqw(0.14)Egyptian_Comas(0.11)	NA	0.47	SSA_Past_Neo	Kenya_Elmolo	Tanzania_Iraqw(0.27)Turkish(0.13)SSA_Later_Stone_Age(0.08)WC1(0.06)Kenya_Sengwer(0.06)Jordanian(0.05)	Kenya_Rendille(0.61)gb_GB20(0.19)	0	0	0	0	0.16	0.47	0.29	0	0.06	0.02
32. Ari_P	Eth_bm	5	one-date-multiway	AO(4)UC(1)	Ari_Potter(1)Bana(1)Gidicho(1)Hamar(1)NegedeWoyto(1)	0.455	0.087	0.956	0.996	28 (17-41)	0.4	SSA_Past_Neo	SSA_Past_Iron_Age	Kenya_Rendille(0.26)SSA_Past_Neo(0.19)Jordanian(0.09)Egyptian_Comas(0.09)Yemenite_Jew(0.08)Somali(0.05)	gb_GB20(0.32)Kenya_Rendille(0.16)SSA_Past_Iron_Age(0.12)Kenya_Sengwer(0.09)Sudan_E_Dinka(0.08)	NA	0.48	SSA_Past_Neo	SSA_Past_Neo	Sudan_E_Dinka(0.25)Datog(0.24)Somali(0.2)Egyptian_Comas(0.13)	gb_GB20(0.49)Turkish(0.12)Kenya_Rendille(0.11)Israeli_Arabs(0.07)	0	0	0.02	0.06	0.1	0.36	0.28	0	0.15	0.02
33. Basket/Maleh	Eth_ah	5	one-date-multiway	AO(21)	Basket(9)Maleh(8)Dhime(2)Bana(1)Gofa(1)	0.741	0.24	0.941	0.999	44 (31-61)	0.45	SSA_Past_Neo	gb_GB20	Kenya_Rendille(0.41)Egyptian_Comas(0.09)Jordanian(0.09)SSA_Past_Neo(0.07)Datog(0.05)	gb_GB20(0.64)Kenya_Rendille(0.12)Kenya_Sengwer(0.09)Datog(0.06)	NA	0.49	SSA_Past_Neo	Kenya_Elmolo	gb_GB20(0.34)SSA_Past_Neo(0.21)Jordanian(0.08)Datog(0.06)Egyptian_Comas(0.05)	Kenya_Rendille(0.49)gb_GB20(0.22)Tanzania_Iraqw(0.07)Kenya_Sengwer(0.07)	0	0	0	0	0.16	0.45	0.27	0	0.08	0.03
34. Gidicho/Kore	Eth_aj	5	one-date-multiway	AO(20)	Kore(10)Gidicho(9)Gofa(1)	0.711	0.145	0.911	0.999	57 (40-72)	0.48	gb_GB20	Kenya_Rendille	gb_GB20(0.62)Kenya_Rendille(0.1)Kenya_Sengwer(0.07)	Kenya_Rendille(0.47)Tanzania_Iraqw(0.17)Egyptian_Comas(0.11)Saudi(0.05)	NA	0.39	SSA_Past_Neo	SSA_Past_Neo	gb_GB20(0.41)Jordanian(0.1)Turkish(0.07)Saudi(0.07)Kenya_Rendille(0.06)	Kenya_Rendille(0.48)gb_GB20(0.2)Datog(0.06)	0	0	0	0	0.15	0.4	0.34	0	0.08	0.03
35. Alae	Eth_ad	5	one-date-multiway	AC(6)	Alae(2)Arbore(1)Dirasha(1)Honsita(1)Masholae(1)	0.426	0.139	0.951	0.998	12 (4-38)	0.48	Kenya_Rendille	SSA_Past_Iron_Age	Kenya_Rendille(0.25)Egyptian_Comas(0.16)Tanzania_Iraqw(0.14)Somali(0.13)gb_GB20(0.08)Jordanian(0.06)	gb_GB20(0.26)Kenya_Rendille(0.25)Kenya_Sengwer(0.21)SSA_Past_Neo(0.09)	NA	0.38	Kenya_Rendille	SSA_Past_Neo	Somali(0.43)Syrian(0.14)Kenya_Sengwer(0.12)Yemenite_Jew(0.06)	gb_GB20(0.24)Kenya_Rendille(0.15)Datog(0.14)Egyptian_Comas(0.14)SSA_Past_Neo(0.09)Sudan_E_Dinka(0.06)	0	0	0	0	0.11	0.36	0.41	0	0.11	0.02
36. Oromo	Eth_bt	5	one-date-multiway	AC(5)	Oromo(5)	0.401	0.046	0.945	1	41 (27-57)	0.37	SSA_Past_Neo	Somali	Turkish_Adana(0.34)Sudan_E_Dinka(0.13)Jordanian(0.11)Buganda(0.06)	Somali(0.88)	NA	0.22	SSA_Past_Iron_Age	Somali	Kenya_Sengwer(0.24)Datog(0.12)Cameroon_Kotoko(0.08)Kenya_Ogiek(0.07)	Somali(0.6)Kenya_Rendille(0.16)	0	0	0	0	0	0.15	0.38	0.33	0.11	0.02
37. GGamo/Gofa/Dorze/OGamo	Eth_ak	5	multiple-dates	AO(28)AC(1)	GentaGamo(10)Gofa(6)Dorze(4)OtherGamo(3)Basket(1)Gidicho(1)Kore(1)Mossiye(1)Wolayta(1)Zayse(1)	0.82	0.344	0.934	1	6 (1-14)	0.28	SSA_Past_Neo	SSA_Past_Neo	Kenya_Rendille(0.33)SSA_Past_Neo(0.15)Egyptian_Comas(0.06)WC1(0.06)gb_GB20(0.06)Saudi(0.05)	gb_GB20(0.34)SSA_Past_Neo(0.3)Kenya_Rendille(0.19)Tanzania_Iraqw(0.08)	84 (62-142)	0.47	gb_GB20	SSA_Past_Neo	gb_GB20(0.53)Somali(0.13)Sudan_E_Dinka(0.07)	Kenya_Rendille(0.32)Tanzania_Iraqw(0.18)Egyptian_Comas(0.09)Lebanese(0.06)Jordanian(0.06)Cypriot(0.05)Saudi(0.05)	0	0	0	0	0.16	0.42	0.28	0	0.11	0.03
38. Burji	Eth_ab	5	one-date-multiway	AC(3)AO(2)	Kore(2)Alae(1)Burji(1)Dirasha(1)	0.43	0.125	0.979	0.998	31 (10-63)	0.24	Yemen	SSA_Past_Neo	Kenya_Rendille(0.32)Jordanian(0.13)Egyptian_Comas(0.12)Saudi(0.12)Syrian(0.08)WC1(0.07)Yemenite_Jew(0.07)	gb_GB20(0.31)Kenya_Rendille(0.3)SSA_Past_Neo(0.2)Datog(0.06)	NA	0.28	SSA_Past_Neo	SSA_Past_Neo	Sudan_E_Dinka(0.24)Israeli_Arabs(0.16)WC1(0.15)Cameroon_Fulani(0.1)Somali(0.09)BantuKenya(0.07)	Kenya_Rendille(0.28)gb_GB20(0.14)Tanzania_Iraqw(0.12)Datog(0.1)Somali(0.07)	0	0	0	0	0.11	0.39	0.34	0	0.13	0.02
39. Wol_P	Eth_bk	5	one-date-multiway	AO(5)	Wolayta_Potter(5)	0.384	0.035	0.968	0.999	60 (33-83)	0.34	Kenya_Rendille	SSA_Past_Iron_Age	Somali(0.24)Egyptian_Comas(0.18)Yemenite_Jew(0.1)Kenya_Rendille(0.09)Cypriot(0.08)Saudi(0.07)	gb_GB20(0.51)Kenya_Rendille(0.19)Kenya_Sengwer(0.12)Datog(0.06)	NA	0.36	SSA_Later_Stone_Age	Kenya_Rendille	SSA_Later_Stone_Age(0.28)Yemenite_Jew(0.11)WC1(0.11)Saudi(0.1)Egyptian_Comas(0.08)BantuKenya(0.07)	Kenya_Rendille(0.53)Datog(0.13)gb_GB20(0.12)	0	0	0	0	0.07	0.42	0.34	0	0.15	0.03
40. Dorze/OGamo	Eth_ai	5	one-date-multiway	AO(24)	Dorze(10)OtherGamo(6)Wolayta_Smith(2)Gofa(1)Kore(1)Maleh(1)Wolayta(1)Wolayta_Cultivator(1)Wolayta_Weaver(1)	0.879	0.233	0.957	1	40 (31-49)	0.44	SSA_Past_Neo	gb_GB20	Kenya_Rendille(0.34)Egyptian_Comas(0.14)Jordanian(0.1)Datog(0.1)Saudi(0.07)Lebanese(0.07)	gb_GB20(0.47)Kenya_Rendille(0.26)Kenya_Sengwer(0.08)	NA	0.37	Kenya_Rendille	SSA_Past_Neo	Kenya_Rendille(0.6)Tanzania_Iraqw(0.08)	SSA_Past_Neo(0.36)gb_GB20(0.35)Kenya_Rendille(0.06)Egyptian_Comas(0.05)	0	0	0	0	0.13	0.37	0.31	0	0.19	0
41. Wol_S/Wol_T/Wol_P	Eth_bn	5	one-date-multiway	AO(23)	Wolayta_Smith(10)Wolayta_Tanner(8)Wolayta_Potter(5)	0.846	0.282	0.962	1	55 (44-65)	0.37	Egyptian_Metspalu	Kenya_Elmolo	Somali(0.21)Jordanian(0.16)Lebanese(0.14)Egyptian_Comas(0.12)Saudi(0.08)Datog(0.06)Yemenite_Jew(0.05)	gb_GB20(0.38)Kenya_Rendille(0.32)Datog(0.06)Kenya_Sengwer(0.06)	NA	0.45	Kenya_Rendille	SSA_Past_Neo	Somali(0.28)Kenya_Rendille(0.23)Chad_Bulala(0.09)Datog(0.09)Egyptian_Comas(0.07)	gb_GB20(0.49)SSA_Past_Neo(0.12)Jordanian(0.07)Kenya_Sengwer(0.07)WC1(0.06)	0	0	0	0	0.09	0.35	0.36	0	0.18	0.02
42. Sidama	Eth_bh	5	one-date-multiway	AC(18)	Sidama(17)Gedeo(1)	0.85	0.212	0.975	1	45 (36-57)	0.28	Egyptian_Metspalu	Kenya_Elmolo	Egyptian_Comas(0.28)Jordanian(0.16)Saudi(0.1)Somali(0.09)Lebanese(0.09)Yemenite_Jew(0.08)	Kenya_Rendille(0.39)SSA_Past_Neo(0.18)gb_GB20(0.12)Somali(0.07)Cameroon_Kotoko(0.05)	NA	0.46	SSA_Past_Neo	Kenya_Rendille	gb_GB20(0.4)SSA_Past_Neo(0.3)Egyptian_Comas(0.07)	Somali(0.33)Kenya_Rendille(0.19)Jordanian(0.08)Datog(0.07)Egyptian_Comas(0.05)Kenya_Sengwer(0.05)	0	0	0	0	0.03	0.27	0.48	0	0.21	0.01
43. Wol	Eth_be	5	multiple-dates	AO(10)AC(1)	Wolayta(6)Wolayta_Weaver(2)Dawro(1)OtherGamo(1)Sidama(1)	0.746	0.382	0.953	1	5 (1-10)	0.23	SSA_Past_Neo	SSA_Past_Neo	Egyptian_Comas(0.25)Kenya_Rendille(0.25)Jordanian(0.09)Lebanese(0.08)Chad_Bulala(0.06)	SSA_Past_Neo(0.33)gb_GB20(0.32)Kenya_Rendille(0.27)	89 (69-112)	0.39	Egyptian_Metspalu	SSA_Past_Iron_Age	Somali(0.22)Lebanese(0.19)Saudi(0.12)Jordanian(0.12)Egyptian_Comas(0.09)Yemenite_Jew(0.07)	gb_GB20(0.36)Kenya_Rendille(0.28)Datog(0.07)Kenya_Sengwer(0.05)	0	0	0	0	0.05	0.36	0.34	0	0.22	0.01
44. Basket/Dawro	Eth_bj	5	multiple-dates	AO(13)AC(6)	Basket(4)Dawro(3)Gofa(2)Oromo(2)Bana(1)Burji(1)Dirasha(1)GentaGamo(1)Konta(1)Maleh(1)Sidama(1)Tsamay(1)	0.832	0.364	0.954	1	9 (1-16)	0.46	SSA_Past_Neo	SSA_Past_Neo	gb_GB20(0.35)SSA_Past_Neo(0.26)Kenya_Rendille(0.25)	Kenya_Rendille(0.32)SSA_Past_Neo(0.21)Jordanian(0.09)Egyptian_Comas(0.09)Saudi(0.05)	96 (57-125)	0.26	Egyptian_Metspalu	Kenya_Elmolo	Egyptian_Comas(0.23)Jordanian(0.2)Saudi(0.1)Yemenite_Jew(0.09)Turkish_Adana(0.07)Turkish_Kayseri(0.07)Lebanese(0.06)WC1(0.05)	Kenya_Rendille(0.42)gb_GB20(0.21)SSA_Past_Neo(0.07)Kenya_Sengwer(0.07)Tanzania_Iraqw(0.05)	0	0	0	0	0.09	0.33	0.35	0	0.23	0
45. Konta/Wol_W/Dawro/GGamo/Wol_C	Eth_bf	5	multiple-dates	AO(42)AC(6)	Konta(11)Wolayta_Weaver(9)Dawro(8)GentaGamo(4)Wolayta_Cultivator(4)Gofa(2)Masholae(2)OtherGamo(2)Burji(1)Dorze(1)Kambata(1)Sidama(1)Tsamay(1)Wolayta(1)	0.929	0.619	0.974	1	15 (10-18)	0.42	SSA_Past_Neo	SSA_Past_Neo	Kenya_Rendille(0.31)Egyptian_Comas(0.16)SSA_Past_Neo(0.13)Jordanian(0.11)Lebanese(0.07)Saudi(0.06)	Kenya_Rendille(0.31)SSA_Past_Neo(0.3)gb_GB20(0.23)	115 (89-136)	0.32	Egyptian_Metspalu	Kenya_Elmolo	Egyptian_Comas(0.21)Jordanian(0.15)Lebanese(0.14)Saudi(0.13)Turkish_Adana(0.13)Yemenite_Jew(0.07)	Kenya_Rendille(0.54)gb_GB20(0.14)Cameroon_Kotoko(0.06)	0	0	0	0	0.06	0.27	0.38	0	0.27	0.01
46. Nao/Kafacho/Shekacho	Eth_bi	5	multiple-dates	AO(18)	Nao(7)Kafacho(4)Shekacho(3)Chara(2)Bench(1)Manjo(1)	0.874	0.544	0.994	1	8 (4-13)	0.39	SSA_Past_Neo	SSA_Past_Neo	Kenya_Rendille(0.34)Egyptian_Comas(0.16)Jordanian(0.1)SSA_Past_Neo(0.1)Lebanese(0.08)Yemenite_Jew(0.08)Saudi(0.05)	SSA_Past_Neo(0.36)gb_GB20(0.29)Kenya_Rendille(0.17)	95 (72-128)	0.38	Egyptian_Metspalu	Kenya_Elmolo	Lebanese(0.23)Egyptian_Comas(0.23)Jordanian(0.12)Saudi(0.1)Somali(0.09)	Kenya_Rendille(0.37)gb_GB20(0.24)Kenya_Sengwer(0.09)Tanzania_Iraqw(0.05)	0	0	0	0	0.09	0.3	0.3	0	0.3	0
47. Halaba	Eth_bq	5	multiple-dates	AO(6)AC(3)AS(1)	Halaba(2)Konta(2)OtherGamo(2)Amhara(1)Dawro(1)Gofa(1)Somali(1)	0.769	0.351	0.994	1	5 (1-12)	0.48	SSA_Past_Neo	SSA_Past_Neo	Kenya_Rendille(0.33)gb_GB20(0.18)SSA_Past_Neo(0.15)Egyptian_Comas(0.1)Tanzania_Iraqw(0.05)	Kenya_Rendille(0.17)Jordanian(0.17)Lebanese(0.12)Somali(0.09)SSA_Past_Neo(0.09)Saudi(0.06)Kenya_Sengwer(0.06)	85 (67-115)	0.38	Egyptian_Metspalu	Kenya_Elmolo	Egyptian_Comas(0.22)Jordanian(0.19)Lebanese(0.17)Saudi(0.11)Yemenite_Jew(0.09)WC1(0.06)	Kenya_Rendille(0.48)Tanzania_Iraqw(0.11)Kenya_Sengwer(0.07)gb_GB20(0.07)Cameroon_Kotoko(0.07)	0	0	0	0	0.08	0.21	0.36	0	0.34	0.01
48. Berta	Eth_cz	6	one-date	NS(7)	Berta(7)	0.936	0.281	1	1	12 (9-16)	0.32	Yemen	SSA_Past_Iron_Age	Yemen(0.31)Saudi(0.17)Egyptian_Comas(0.14)Jordanian(0.13)Kenya_Rendille(0.09)Chad_Bulala(0.06)SSA_Past_Neo(0.06)	Sudan_E_Dinka(0.25)Chad_Bulala(0.24)SSA_Past_Iron_Age(0.16)Kenya_Sengwer(0.08)gb_GB20(0.07)Kenya_Rendille(0.06)SSA_Past_Neo(0.06)	NA	NA	NA	NA	NA	NA	0.1	0	0.27	0.02	0	0.24	0.12	0	0.08	0.16
49. Nyangatom	Eth_cm	6	one-date	NS(2)AC(1)	Nyangatom(2)Dasanech(1)	0.385	0.06	0.993	0.998	8 (4-12)	0.47	SSA_Past_Iron_Age	SSA_Past_Neo	SSA_Past_Iron_Age(0.29)Sudan_E_Dinka(0.25)Luo(0.18)SSA_Past_Neo(0.07)Uganda_Muganda(0.05)	Kenya_Rendille(0.29)SSA_Past_Neo(0.22)Kenya_Sengwer(0.1)SSA_Past_Iron_Age(0.07)Somali(0.06)Saudi(0.05)	NA	NA	NA	NA	NA	NA	0	0.02	0.15	0.13	0	0.15	0.29	0	0.08	0.08
50. Berta	Eth_cy	6	one-date	NS(3)AO(2)	Berta(3)Mao(2)	0.749	0.169	0.999	1	16 (12-23)	0.48	Yemen	SSA_Past_Iron_Age	Yemen(0.19)SSA_Past_Neo(0.18)Jordanian(0.16)Egyptian_Comas(0.15)Somali(0.12)Saudi(0.06)	Sudan_E_Dinka(0.18)Kenya_Rendille(0.17)SSA_Past_Neo(0.16)SSA_Past_Iron_Age(0.13)Chad_Bulala(0.08)Cameroon_Kotoko(0.07)gb_GB20(0.06)	NA	NA	NA	NA	NA	NA	0.01	0	0.18	0	0.01	0.21	0.25	0	0.31	0.02
51. Dawro	Eth_bl	6	one-date	AO(2)AS(1)	Dawro(1)Dizi(1)Gurage(1)	0.361	0.129	0.985	0.997	9 (4-37)	0.48	SSA_Past_Neo	SSA_Past_Iron_Age	SSA_Past_Neo(0.22)Somali(0.13)Kenya_Rendille(0.11)Saudi(0.08)gb_GB20(0.07)Egyptian_Comas(0.07)Jordanian(0.06)Lebanese(0.06)	gb_GB20(0.28)SSA_Past_Iron_Age(0.22)Kenya_Rendille(0.16)Kenya_Sengwer(0.08)Sudan_E_Dinka(0.05)	NA	NA	NA	NA	NA	NA	0	0	0	0.03	0.06	0.38	0.3	0	0.16	0.04
52. Nao/Dizi	Eth_ag	6	multiple-dates	AO(14)AC(1)	Nao(4)Dizi(3)Bench(2)Chara(2)Dhime(1)Honsita(1)Konta(1)Sheko(1)	0.797	0.324	0.981	1	8 (2-14)	0.36	SSA_Past_Neo	SSA_Past_Neo	Kenya_Rendille(0.26)SSA_Past_Neo(0.21)Jordanian(0.11)Egyptian_Comas(0.11)Kenya_Sengwer(0.07)	gb_GB20(0.4)SSA_Past_Neo(0.28)Kenya_Rendille(0.18)	84 (62-113)	0.36	Yemen	SSA_Past_Iron_Age	Jordanian(0.16)Egyptian_Comas(0.16)Tanzania_Iraqw(0.12)Somali(0.1)Kenya_Rendille(0.1)Saudi(0.06)Lebanese(0.05)	gb_GB20(0.43)Kenya_Rendille(0.23)Kenya_Sengwer(0.15)	0	0	0	0	0.14	0.41	0.27	0	0.17	0.02
53. Yem	Eth_bg	6	one-date	AO(13)	Yem(13)	0.827	0.082	0.991	1	56 (48-67)	0.4	Egyptian_Metspalu	Kenya_Elmolo	Egyptian_Comas(0.2)Jordanian(0.16)Somali(0.14)Lebanese(0.14)Yemenite_Jew(0.1)Saudi(0.08)	gb_GB20(0.34)Kenya_Rendille(0.33)Kenya_Sengwer(0.08)Cameroon_Kotoko(0.06)	NA	NA	NA	NA	NA	NA	0	0	0	0	0.03	0.33	0.34	0	0.28	0
54. Wol	Eth_br	6	one-date	AO(12)	Wolayta(11)Konta(1)	0.827	0.234	0.982	1	34 (26-46)	0.38	Egyptian_Metspalu	Kenya_Elmolo	Egyptian_Comas(0.17)Lebanese(0.17)Kenya_Rendille(0.15)Jordanian(0.13)Somali(0.09)Yemenite_Jew(0.07)Saudi(0.06)Tanzania_Iraqw(0.05)	Kenya_Rendille(0.35)gb_GB20(0.25)SSA_Past_Neo(0.16)Chad_Bulala(0.07)	NA	NA	NA	NA	NA	NA	0	0	0	0	0.07	0.27	0.37	0	0.28	0.01
55. Hadiya/Kambata/Halaba	Eth_bs	6	one-date	AC(33)AO(1)	Hadiya(13)Kambata(12)Halaba(7)Oromo(1)OtherGamo(1)	0.936	0.198	0.997	1	63 (55-70)	0.42	Egyptian_Metspalu	Kenya_Elmolo	Lebanese(0.21)Egyptian_Comas(0.18)Jordanian(0.16)Saudi(0.12)Somali(0.11)Yemenite_Jew(0.06)	Kenya_Rendille(0.36)SSA_Past_Iron_Age(0.13)Somali(0.11)Cameroon_Kotoko(0.07)Datog(0.05)	NA	NA	NA	NA	NA	NA	0	0	0	0	0.02	0.17	0.46	0	0.33	0
56. Wol	Eth_bp	6	one-date	AO(6)AC(2)AS(1)	Wolayta(5)Amhara(1)Hadiya(1)Oromo(1)Wolayta_Cultivator(1)	0.729	0.114	0.994	1	45 (33-63)	0.41	Egyptian_Metspalu	Kenya_Elmolo	Egyptian_Comas(0.19)Jordanian(0.17)Somali(0.17)Lebanese(0.1)Saudi(0.09)Tanzania_Iraqw(0.08)Yemenite_Jew(0.05)	Kenya_Rendille(0.39)SSA_Past_Neo(0.17)gb_GB20(0.11)Chad_Bulala(0.05)	NA	NA	NA	NA	NA	NA	0	0	0	0	0.04	0.22	0.4	0	0.32	0.01
57. Afar	Eth_cb	6	one-date	AC(8)	Afar(8)	0.722	0.119	0.994	1	55 (41-70)	0.39	Egyptian_Metspalu	Kenya_Rendille	Jordanian(0.2)Egyptian_Comas(0.18)Saudi(0.11)Yemenite_Jew(0.09)Somali(0.09)WC1(0.08)Lebanese(0.06)	Somali(0.41)Kenya_Rendille(0.24)Chad_Bulala(0.12)Datog(0.1)Kenya_Sengwer(0.07)	NA	NA	NA	NA	NA	NA	0	0	0	0	0	0	0.63	0.01	0.31	0.04
58. NegedeWoyto	Eth_bu	6	one-date	UC(8)	NegedeWoyto(8)	0.732	0.109	0.993	1	62 (46-73)	0.47	Egyptian_Metspalu	Kenya_Elmolo	Lebanese(0.16)Egyptian_Comas(0.14)Somali(0.14)Jordanian(0.13)PalestinianArabs(0.1)Saudi(0.1)Yemenite_Jew(0.07)Datog(0.06)BedouinA(0.06)	Kenya_Rendille(0.32)gb_GB20(0.21)Somali(0.07)Cameroon_Kotoko(0.07)Kenya_Sengwer(0.06)Datog(0.06)	NA	NA	NA	NA	NA	NA	0	0	0	0	0.02	0.21	0.39	0	0.36	0
59. Mao	Eth_cd	6	one-date	AO(6)AC(2)AS(1)	Mao(4)Oromo(2)Shinasha(2)Amhara(1)	0.778	0.259	0.999	1	39 (23-55)	0.47	Kenya_Elmolo	Egyptian_Metspalu	Kenya_Rendille(0.3)SSA_Past_Neo(0.14)Somali(0.12)SSA_Past_Iron_Age(0.11)Cameroon_Kotoko(0.09)Sudan_E_Dinka(0.08)	Egyptian_Comas(0.19)Jordanian(0.14)Lebanese(0.14)Somali(0.11)Saudi(0.09)SSA_Past_Neo(0.07)Tanzania_Iraqw(0.06)Yemenite_Jew(0.06)	NA	NA	NA	NA	NA	NA	0	0	0	0	0.01	0.18	0.42	0	0.37	0.01
60. Oromo	Eth_cc	6	multiple-dates	AC(18)AS(2)	Oromo(18)Amhara(2)	0.853	0.511	0.997	1	5 (1-15)	0.41	SSA_Past_Neo	SSA_Past_Neo	SSA_Past_Neo(0.29)Somali(0.15)Kenya_Rendille(0.11)gb_GB20(0.1)SSA_Past_Iron_Age(0.08)	SSA_Past_Neo(0.24)Kenya_Rendille(0.16)Egyptian_Comas(0.13)Lebanese(0.1)Jordanian(0.09)Saudi(0.08)Somali(0.07)	94 (76-126)	0.47	Egyptian_Metspalu	Kenya_Elmolo	Lebanese(0.25)Jordanian(0.14)Egyptian_Comas(0.13)Saudi(0.1)Yemenite_Jew(0.08)Somali(0.08)WC1(0.05)Turkish_Adana(0.05)	Kenya_Rendille(0.29)Somali(0.16)Datog(0.1)Chad_Bulala(0.1)Kenya_Sengwer(0.08)	0	0	0	0	0.01	0.17	0.4	0	0.4	0.01
61. Shekacho/Kafacho	Eth_bv	6	multiple-dates	AO(26)	Shekacho(13)Kafacho(11)Nao(2)	0.922	0.507	0.999	1	14 (8-21)	0.34	SSA_Past_Neo	SSA_Past_Neo	SSA_Past_Neo(0.35)Kenya_Rendille(0.24)gb_GB20(0.2)	SSA_Past_Neo(0.19)Egyptian_Comas(0.14)Somali(0.14)Jordanian(0.11)Saudi(0.08)Kenya_Rendille(0.08)Lebanese(0.06)	95 (79-116)	0.5	Egyptian_Metspalu	Kenya_Elmolo	Lebanese(0.2)Egyptian_Comas(0.18)Jordanian(0.18)Saudi(0.11)Somali(0.07)Yemenite_Jew(0.07)WC1(0.05)	Kenya_Rendille(0.31)Somali(0.14)Datog(0.12)Kenya_Sengwer(0.08)Cameroon_Kotoko(0.07)Cameroon_Mada(0.05)	0	0	0	0	0.04	0.18	0.35	0	0.4	0.01
62. Gurage/Halaba	Eth_ce	6	one-date	AS(18)AC(10)AO(1)	Gurage(15)Halaba(5)Agaw(2)Amhara(2)Afar(1)Gofa(1)Oromo(1)Sidama(1)Tigraway(1)	0.937	0.14	0.999	1	72 (61-81)	0.48	Egyptian_Metspalu	Kenya_Elmolo	Lebanese(0.26)Egyptian_Comas(0.18)Jordanian(0.15)Saudi(0.12)Somali(0.09)Yemenite_Jew(0.07)	Kenya_Rendille(0.35)Somali(0.13)Kenya_Sengwer(0.09)Cameroon_Mada(0.08)Datog(0.08)	NA	NA	NA	NA	NA	NA	0	0	0	0	0.05	0.13	0.4	0	0.41	0.01
63. Qimant	Eth_bx	6	one-date	AC(17)	Qimant(17)	0.864	0.069	1	1	79 (65-90)	0.49	Kenya_Elmolo	Egyptian_Metspalu	Kenya_Rendille(0.27)Somali(0.15)Datog(0.12)Cameroon_Kotoko(0.1)Kenya_Sengwer(0.08)Sudan_E_Dinka(0.06)	Lebanese(0.24)Jordanian(0.18)Egyptian_Comas(0.17)Somali(0.11)Saudi(0.11)Yemenite_Jew(0.07)	NA	NA	NA	NA	NA	NA	0.01	0	0	0	0.06	0.1	0.38	0	0.42	0.01
64. BetaIsrael	Eth_bw	6	one-date	AS(12)	BetaIsrael(12)	0.82	0.048	0.999	1	85 (69-100)	0.48	Kenya_Elmolo	Egyptian_Metspalu	Somali(0.23)Kenya_Rendille(0.14)Datog(0.11)Kenya_Sengwer(0.11)Chad_Bulala(0.09)Cameroon_Mada(0.08)	Lebanese(0.24)Jordanian(0.19)Egyptian_Comas(0.18)Somali(0.11)Saudi(0.1)Yemenite_Jew(0.08)	NA	NA	NA	NA	NA	NA	0.01	0	0	0	0.09	0.06	0.36	0	0.44	0
65. Shinasha	Eth_cf	6	one-date	AO(15)NS(1)	Shinasha(14)Berta(1)Mao(1)	0.873	0.074	1	1	71 (61-83)	0.45	Kenya_Elmolo	Egyptian_Metspalu	Kenya_Rendille(0.35)Cameroon_Mada(0.11)Datog(0.1)Somali(0.1)Kenya_Sengwer(0.07)Sudan_E_Dinka(0.06)	Lebanese(0.24)Egyptian_Comas(0.17)Jordanian(0.16)Somali(0.11)Saudi(0.11)Yemenite_Jew(0.06)	NA	NA	NA	NA	NA	NA	0	0	0	0	0.03	0.15	0.36	0	0.44	0
66. Amhara/Agaw	Eth_ca	6	one-date	AS(26)AC(25)AO(3)	Amhara(25)Agaw(24)BetaIsrael(1)Oromo(1)OtherGamo(1)Shinasha(1)Zayse(1)	0.949	0.325	0.999	1	77 (71-84)	0.48	Kenya_Elmolo	Egyptian_Metspalu	Kenya_Rendille(0.22)Chad_Bulala(0.21)Somali(0.2)Datog(0.11)Kenya_Sengwer(0.08)	Lebanese(0.28)Jordanian(0.2)Egyptian_Comas(0.15)Saudi(0.1)Somali(0.09)Yemenite_Jew(0.08)	NA	NA	NA	NA	NA	NA	0	0	0	0	0.06	0.06	0.38	0	0.45	0.02
67. Tigraway/Agaw	Eth_by	6	one-date	AS(13)AC(5)	Tigraway(12)Agaw(4)Afar(1)Amhara(1)	0.904	0.126	0.999	1	71 (59-82)	0.49	Kenya_Elmolo	Egyptian_Metspalu	Kenya_Rendille(0.29)Somali(0.19)Chad_Bulala(0.15)Datog(0.11)Kenya_Sengwer(0.09)	Lebanese(0.24)Jordanian(0.23)Egyptian_Comas(0.17)Saudi(0.11)Yemenite_Jew(0.07)Somali(0.06)	NA	NA	NA	NA	NA	NA	0	0	0	0	0.07	0.02	0.4	0	0.47	0.01
68. Amhara/Oromo	Eth_bz	6	one-date	AS(19)AC(4)AO(1)	Amhara(19)Oromo(4)Bana(1)	0.917	0.109	0.999	1	77 (69-86)	0.46	Kenya_Elmolo	Egyptian_Metspalu	Kenya_Rendille(0.3)Somali(0.15)Tanzania_Iraqw(0.09)Cameroon_Mada(0.08)Kenya_Sengwer(0.06)Sudan_E_Dinka(0.06)Datog(0.05)	Lebanese(0.27)Jordanian(0.2)Egyptian_Comas(0.14)Saudi(0.11)Somali(0.1)Yemenite_Jew(0.07)	NA	NA	NA	NA	NA	NA	0	0	0	0	0.02	0.12	0.36	0	0.46	0.02
Supplementary Data 7. Details of GLOBETROTTER and SOURCEFIND inference under the “Ethiopia-external” analysis, testing whether Ethiopian clusters can be described as descending from mixtures of sources represented by non-Ethiopian groups.
Clusters are named/numbered in first column as in Figure 3.
event.type = indicates whether cluster is classified into 6 types of event defined based on which sources were inferred to intermix (see main text, SI section 5)
conclusion = whether GLOBETROTTER inferred “one-date” involving a single purse of admixture between two sources, (2) “one-date-multiway” involving a single pulse of admixture between >2 sources, (3) “multiple-dates” involving >1 pulse of admixture at different times (potentially between >2 sources) or (4) “uncertain” where inference is challenging to categorize into (1)-(3).
language = number of individuals in the cluster whose ethnicity is from one of 4 language families (AC = Afroasiatic Cushitic, AO = Afroasiatic Omotic, AS = Afroasiatic Semitic, NS = Nilo-Saharan) or 2 unclassified groups (UN)
pop.description = individuals per group label within cluster
r2.one = fit of inferred pulse of admixture to data (0-1 scale)
two.date.score = evidence of >1 pulse of admixture (0-1 scale)
fit.quality1 = fit of single inferred admixture date between two sources (0-1 scale)
fit.quality2 = fit of more complicated admixture (0-1 scale)
first.date = inferred date (gen from present + CI) of most strongly signalled admixture event
firstevent.prop = admixture proportion contributed by minor admixing source in most strongly signalled admixture event
firstevent.source1 = surrogate that is the best genetic representative of the minor admixing source in the most strongly signalled admixture event
firstevent.source2 = surrogate that is the best genetic representative of the major admixing source in the most strongly signalled admixture event
firstevent.source1.detailed = mixture of surrogates (and mixture proportions) of groups that best describe minor admixing source in the most strongly signalled admixture event (includes all surrogates contributing >5% to mixture)
firstevent.source2.detailed = mixture of surrogates (and mixture proportions) of groups that best describe major admixing source in the most strongly signalled admixture event (includes all surrogates contributing >5% to mixture)
second.date = inferred date (gen from present + CI) of least strongly signalled admixture event, for clusters with conclusion = “multiple-dates”
secondevent.prop = admixture proportion contributed by minor admixing source in least storngly signalled admixture event, for clusters with conclusion = “one-date-multiway” or “multiple-dates”
secondevent.source1 = surrogate that is the best genetic representative of the minor admixing source in the least strongly signalled admixture event, for clusters with conclusion = “one-date-multiway” or “multiple-dates”
secondevent.source2 = surrogate that is the best genetic representative of the major admixing source in the least strongly signalled admixture event, for clusters with conclusion = “one-date-multiway” or “multiple-dates”
secondevent.source1.detailed = mixture of surrogates (and mixture proportions) of groups that best describe minor admixing source in the least strongly signalled admixture event (includes all surrogates contributing >5% to mixture), for clusters with conclusion = “one-date-multiway” or “multiple-dates”
secondevent.source2.detailed = mixture of surrogates (and mixture proportions) of groups that best describe major admixing source in the least strongly signalled admixture event (includes all surrogates contributing >5% to mixture), for clusters with conclusion = “one-date-multiway” or “multiple-dates”
Remaining columns give the inferred proportion of DNA for which each cluster is inferred to share most recent ancestry with non-Ethiopian individuals from given regions (Mota = 4.5kya Ethiopian)

## Sheet: Supplementary Data 8. GLOBETROTTER 
cluster	cluster.label	event.type	conclusion	language	pop.description	r2.one	two.date.score	fit.quality1	fit.quality2	first.date	firstevent.prop	firstevent.source1	firstevent.source2	firstevent.source1.detailed	firstevent.source2.detailed	second.date	secondevent.prop	secondevent.source1	secondevent.source2	secondevent.source1.detailed	secondevent.source2.detailed
1. Murle/Nyangatom	Eth_cj	1	one-date	NS(19)AC(1)	Murle(10)Nyangatom(9)Dasanech(1)	0.951	0.193	0.986	1	16 (13-18)	0.3	Luo	Eth_ch	Luo(0.34)Uganda_Muganda(0.32)Sudan_E_Dinka(0.11)Eth_co(0.09)Eth_ch(0.06)	Eth_cn(0.34)Eth_ci(0.25)Eth_co(0.18)Eth_ch(0.14)	NA	NA	NA	NA	NA	NA
3. Bodi	Eth_ct	2	one-date-multiway	NS(14)	Bodi(14)	0.869	0.063	0.967	0.995	16 (11-19)	0.22	Eth_as	Eth_cs	Eth_as(0.75)Eth_cs(0.09)Eth_cu(0.07)Eth_cr(0.07)	Eth_cs(0.33)Eth_ci(0.21)Eth_cu(0.19)Eth_ch(0.1)Eth_co(0.07)Eth_cr(0.06)	NA	0.45	Eth_ch	Eth_cs	Eth_ci(0.42)Eth_cs(0.14)Eth_as(0.14)Eth_co(0.12)Eth_ch(0.08)Eth_cu(0.07)	Eth_cs(0.39)Eth_cu(0.26)Eth_as(0.14)Eth_cr(0.11)Eth_co(0.07)
4. Suri/Zilmamo	Eth_cu	2	one-date	NS(25)	Suri(14)Zilmamo(11)	0.973	0.253	0.994	0.999	9 (7-10)	0.24	Eth_as	Eth_cs	Eth_ar(0.28)Eth_as(0.23)Eth_cs(0.13)Eth_ao(0.1)Eth_ap(0.06)Eth_an(0.05)	Eth_cs(0.43)Eth_ch(0.23)Eth_ci(0.09)Eth_ct(0.08)Eth_co(0.07)Eth_cp(0.06)	NA	NA	NA	NA	NA	NA
6. Karo	Eth_co	2	one-date-multiway	AO(14)NS(1)	Karo(14)Murle(1)	0.92	0.119	0.939	0.998	8 (6-10)	0.39	Eth_ax	Eth_ch	Eth_ax(0.26)Eth_aq(0.23)Eth_cu(0.14)Eth_ck(0.07)Eth_cr(0.06)Eth_as(0.05)	Eth_cj(0.42)Eth_cs(0.19)Eth_ch(0.17)Eth_cr(0.05)	NA	0.44	Eth_cs	Eth_cj	Eth_ch(0.22)Eth_cs(0.21)Eth_cu(0.16)Eth_ax(0.13)Eth_cr(0.1)Eth_ct(0.1)Eth_aq(0.07)	Eth_cj(0.45)Eth_ax(0.14)Eth_cn(0.09)Eth_aq(0.09)
7. Mezhenger	Eth_cp	2	one-date-multiway	NS(14)	Mezhenger(14)	0.841	0.208	0.599	0.999	15 (10-18)	0.29	Eth_cq	Eth_cq	Eth_ar(0.57)Eth_cq(0.24)Eth_cu(0.08)	Eth_ci(0.39)Eth_cq(0.23)Eth_cu(0.19)Eth_ch(0.08)Eth_ar(0.06)	NA	0.28	Eth_ch	Eth_cq	Eth_ch(0.23)Eth_ci(0.21)Eth_ar(0.19)Eth_ct(0.06)	Eth_cq(0.32)Eth_ci(0.26)Eth_cu(0.21)Eth_ar(0.2)
8. Chabu	Eth_cq	2	one-date-multiway	Unclassified(11)	Chabu(11)	0.66	0.093	0.916	0.999	16 (12-19)	0.08	SSA_Past_Iron_Age	Eth_cp	Eth_ci(0.25)Eth_bv(0.18)Sudan_E_Dinka(0.16)Eth_ce(0.11)	Eth_cp(0.9)	NA	0.32	Eth_cp	Eth_cp	Eth_cp(0.54)Eth_cs(0.23)	Eth_cp(0.8)Eth_bv(0.12)
9. Gumuz	Eth_cv	2	one-date-multiway	NS(22)AO(1)	Gumuz(22)Shinasha(1)	0.404	0.1	0.91	0.988	27 (17-41)	0.16	SSA_Past_Neo	Eth_cw	Eth_cy(0.26)Cameroon_Mada(0.1)Eth_ap(0.07)Sudan_E_Dinka(0.07)Turkish(0.07)	Eth_cw(0.72)Eth_cz(0.12)	NA	0.17	Eth_ci	Eth_cw	Sudan_E_Dinka(0.43)Eth_cx(0.21)Eth_cj(0.05)	Eth_cw(0.6)Eth_cz(0.16)
10. Komo	Eth_cx	2	one-date-multiway	NS(8)AO(2)	Komo(8)Mao(2)	0.509	0.121	0.956	0.996	23 (13-34)	0.14	gb_GB20	Eth_cw	Eth_cy(0.23)Eth_ar(0.14)Eth_bv(0.1)Eth_bk(0.06)Eth_ae(0.06)	Eth_cw(0.57)Eth_cz(0.24)Sudan_E_Dinka(0.07)	NA	0.17	Eth_ci	Eth_cw	Eth_ci(0.39)Eth_cw(0.21)Sudan_E_Dinka(0.19)Eth_cy(0.09)	Eth_cw(0.5)Eth_cz(0.27)
11. Dasanech	Eth_cn	3	one-date	AC(11)	Dasanech(11)	0.83	0.291	0.999	1	16 (11-21)	0.5	Eth_cj	Eth_ck	Eth_cj(0.71)Eth_cl(0.12)Eth_co(0.06)Eth_ch(0.05)	Kenya_Rendille(0.33)Eth_cl(0.33)Eth_cs(0.06)	NA	NA	NA	NA	NA	NA
12. Arbore	Eth_cl	3	one-date-multiway	AC(13)	Arbore(12)Dasanech(1)	0.908	0.097	0.865	0.998	15 (12-18)	0.4	Eth_cn	Kenya_Rendille	Eth_cn(0.26)Sudan_E_Dinka(0.2)Eth_ck(0.19)Eth_ch(0.06)Eth_cg(0.05)	Eth_bd(0.25)Eth_ck(0.15)Somali(0.13)Eth_bt(0.13)Eth_ax(0.12)Eth_bh(0.05)	NA	0.49	Kenya_Rendille	Kenya_Sengwer	Eth_ck(0.27)Somali(0.26)Eth_bt(0.15)Eth_ax(0.06)	Eth_cn(0.29)Eth_bd(0.22)Sudan_E_Dinka(0.15)Eth_ax(0.12)
13. Manja	Eth_aw	3	one-date-multiway	AO(14)	Manja(14)	0.775	0.106	0.876	0.997	20 (15-27)	0.31	Eth_bp	gb_GB20	Eth_br(0.35)Eth_bv(0.31)Eth_bs(0.1)	Eth_ar(0.27)Eth_av(0.11)Eth_ao(0.07)Eth_ai(0.07)Eth_ah(0.07)Eth_bk(0.07)Eth_ap(0.06)	NA	0.44	gb_GB20	gb_GB20	Eth_ar(0.25)Eth_br(0.18)Eth_bk(0.11)Eth_ah(0.1)Eth_bv(0.05)	Eth_br(0.17)Eth_av(0.16)Eth_ar(0.13)Eth_bv(0.11)Eth_ao(0.06)
14. Manjo	Eth_av	3	one-date	AO(10)	Manjo(10)	0.713	0.055	0.996	0.999	16 (11-21)	0.48	Eth_bv	gb_GB20	Eth_bv(0.6)gb_GB20(0.15)Eth_aw(0.07)Eth_ar(0.06)Eth_bg(0.06)	Eth_ar(0.22)gb_GB20(0.15)Eth_aw(0.11)Eth_an(0.07)Eth_ap(0.06)Eth_ao(0.05)	NA	NA	NA	NA	NA	NA
15. Meinit	Eth_as	4	one-date	NS(12)AO(1)	Meinit(11)Dhime(1)Zilmamo(1)	0.925	0.072	0.997	1	7 (5-9)	0.25	Eth_cs	Eth_ar	Eth_ar(0.21)Eth_ct(0.2)Eth_cu(0.15)Sudan_E_Dinka(0.13)Eth_cr(0.08)Eth_cs(0.08)Eth_co(0.05)	Eth_ar(0.56)Eth_ao(0.1)Eth_ap(0.08)Eth_bv(0.05)Eth_an(0.05)	NA	NA	NA	NA	NA	NA
16. Hamar/Bana	Eth_ax	4	one-date-multiway	AO(15)AC(1)	Hamar(13)Bana(2)Tsamay(1)	0.919	0.109	0.977	0.995	23 (20-28)	0.26	Eth_co	Eth_aq	Eth_co(0.46)Eth_cl(0.24)Sudan_E_Dinka(0.17)	Eth_aq(0.39)Eth_bd(0.25)Eth_ah(0.09)	NA	0.36	Eth_bd	Eth_aq	Eth_bd(0.45)Eth_aq(0.14)Eth_cl(0.11)Eth_co(0.07)Somali(0.05)	Eth_aq(0.38)Eth_co(0.17)Eth_cl(0.09)Eth_ah(0.09)
17. Tsamay	Eth_bd	4	one-date	AC(12)AO(1)	Tsamay(11)Arbore(1)Bana(1)	0.908	0.154	0.994	0.999	16 (13-19)	0.3	Kenya_Sengwer	Eth_bc	Eth_cl(0.2)Eth_ax(0.2)Sudan_E_Dinka(0.19)Eth_cs(0.07)	Eth_bb(0.37)Eth_bc(0.25)Eth_ax(0.11)Eth_ba(0.08)Eth_aq(0.08)Eth_az(0.07)	NA	NA	NA	NA	NA	NA
18. Honsita	Eth_bc	5	one-date	AC(13)AO(1)	Honsita(13)Zayse(1)	0.915	0.132	0.997	0.999	20 (15-24)	0.2	Kenya_Sengwer	Eth_az	Sudan_E_Dinka(0.17)Eth_cl(0.1)Eth_ax(0.07)Eth_cg(0.06)Kenya_Rendille(0.06)Kenya_Sengwer(0.06)	Eth_az(0.43)Eth_bb(0.32)Eth_ba(0.11)Eth_bd(0.08)Eth_aa(0.07)	NA	NA	NA	NA	NA	NA
19. Bana	Eth_aq	5	one-date	AO(13)AC(2)	Bana(13)Tsamay(2)	0.783	0.042	0.991	0.999	22 (16-26)	0.16	Eth_ax	Eth_ap	Eth_ax(0.47)Eth_co(0.44)Eth_bd(0.07)	Eth_ap(0.69)Eth_ax(0.14)	NA	NA	NA	NA	NA	NA
20. Alae	Eth_bb	5	one-date	AC(27)AO(1)	Alae(26)Bana(1)Tsamay(1)	0.877	0.101	0.995	0.998	25 (20-29)	0.1	Kenya_Rendille	Eth_bc	Eth_cg(0.24)Eth_cn(0.12)Eth_cl(0.12)Sudan_E_Dinka(0.1)Eth_cz(0.06)Eth_cs(0.06)	Eth_ba(0.34)Eth_az(0.3)Eth_bc(0.24)Eth_bd(0.12)	NA	NA	NA	NA	NA	NA
21. Dirasha/Masholae/Alae	Eth_az	5	one-date-multiway	AC(24)	Dirasha(11)Masholae(6)Alae(3)Honsita(2)Mossiye(2)	0.703	0.049	0.97	1	26 (18-29)	0.32	Eth_af	Eth_bc	Eth_af(0.37)Eth_aa(0.12)Eth_ba(0.06)Eth_aq(0.06)Eth_ar(0.06)	Eth_ba(0.33)Eth_bb(0.31)Eth_bc(0.22)Eth_af(0.12)	NA	0.37	Eth_bc	Eth_ae	Eth_bc(0.61)Eth_ba(0.16)Sudan_E_Dinka(0.07)	Eth_af(0.41)Eth_ba(0.28)Eth_bb(0.25)
22. Ari_P	Eth_ay	5	uncertain	AO(21)	Ari_Potter(21)	0.463	0.032	0.838	0.921	33 (23-40)	0.4	gb_GB20	gb_GB20	gb_GB20(0.29)Eth_ae(0.1)Eth_ao(0.09)Eth_ah(0.08)Eth_bk(0.05)	Eth_ap(0.29)Eth_am(0.12)Eth_bk(0.08)Eth_ar(0.07)Eth_ao(0.06)Eth_ae(0.06)Eth_ai(0.06)Eth_af(0.05)	NA	NA	NA	NA	NA	NA
23. Alae/Masholae	Eth_ba	5	one-date-multiway	AC(25)	Alae(14)Masholae(10)Dirasha(1)	0.705	0.078	0.735	1	27 (22-37)	0.08	Kenya_Sengwer	Eth_bc	Eth_af(0.25)Sudan_E_Dinka(0.24)Eth_ck(0.12)Eth_ax(0.09)	Eth_az(0.58)Eth_bb(0.42)	NA	0.29	Eth_bb	Eth_az	Eth_bb(0.78)Eth_bc(0.19)	Eth_az(0.78)Eth_bb(0.16)
25. Ari_S	Eth_am	5	one-date-multiway	AO(14)	Ari_Smith(14)	0.418	0.063	0.901	0.99	24 (15-32)	0.38	gb_GB20	gb_GB20	Eth_ap(0.17)gb_GB20(0.15)Eth_ao(0.14)Eth_ar(0.09)Eth_ai(0.07)	Eth_ap(0.26)Eth_ay(0.18)Eth_be(0.14)Eth_ao(0.1)gb_GB20(0.07)Eth_ar(0.07)Eth_an(0.06)	NA	0.36	gb_GB20	Eth_ap	Eth_be(0.27)Eth_ay(0.13)Eth_as(0.11)Eth_cn(0.07)Eth_an(0.07)gb_GB20(0.06)	Eth_ap(0.39)Eth_ao(0.18)Eth_ar(0.11)Eth_ay(0.1)
27. Sheko/Dizi/Bench/Meinit/Nao	Eth_ar	5	uncertain	AO(38)NS(4)	Sheko(14)Dizi(10)Bench(9)Meinit(4)Nao(4)Kafacho(1)	0.762	0.232	0.862	0.965	13 (9-17)	0.23	Eth_as	gb_GB20	Eth_as(0.64)Eth_cp(0.13)Eth_an(0.07)	Eth_as(0.19)Eth_an(0.12)Eth_ap(0.11)Eth_ao(0.11)Eth_be(0.07)Eth_bv(0.06)Eth_ah(0.06)Eth_ai(0.06)	NA	NA	NA	NA	NA	NA
28. Chara	Eth_an	5	uncertain	AO(11)	Chara(11)	0.544	0.1	0.881	0.95	14 (8-21)	0.11	Eth_bv	Eth_at	Eth_bv(0.41)Eth_ar(0.23)Eth_aj(0.09)Eth_cf(0.05)	Eth_at(0.68)Eth_ar(0.14)Eth_ap(0.1)	NA	NA	NA	NA	NA	NA
29. Burji	Eth_aa	5	one-date-multiway	AC(22)AO(1)	Burji(21)Dirasha(1)Kore(1)	0.762	0.168	0.778	0.999	24 (18-32)	0.47	Eth_be	Eth_af	Eth_be(0.38)Eth_aj(0.18)Eth_ai(0.12)Eth_bh(0.09)Eth_bo(0.08)	Eth_bc(0.32)Eth_aj(0.22)Eth_af(0.13)Eth_ah(0.11)Eth_bo(0.07)Eth_az(0.05)	NA	0.37	Eth_bh	Eth_aj	Eth_bc(0.31)Eth_bh(0.13)Eth_bp(0.12)Eth_bo(0.1)Kenya_Rendille(0.07)Eth_bz(0.06)	Eth_aj(0.33)Eth_af(0.15)Eth_ah(0.13)Eth_ai(0.12)Eth_az(0.07)Eth_ar(0.07)Eth_bo(0.05)
30. Gedeo	Eth_bo	5	one-date	AC(20)	Gedeo(20)	0.559	0.072	0.997	0.999	43 (30-56)	0.39	gb_GB20	Eth_bh	gb_GB20(0.25)Eth_aa(0.16)Eth_ar(0.11)Eth_az(0.09)Eth_ah(0.08)Eth_aj(0.06)	Eth_bh(0.8)Kenya_Rendille(0.08)	NA	NA	NA	NA	NA	NA
31. Zayse/Mossiye	Eth_af	5	one-date	AO(15)AC(3)	Zayse(14)Mossiye(3)Kore(1)	0.747	0.032	1	1	8 (5-11)	0.44	Eth_ai	Eth_az	Eth_ai(0.37)Eth_aj(0.21)Eth_ah(0.2)Eth_aa(0.08)Eth_ar(0.07)Eth_ac(0.06)	Eth_az(0.6)Eth_ai(0.13)Eth_aj(0.12)Eth_ah(0.08)	NA	NA	NA	NA	NA	NA
33. Basket/Maleh	Eth_ah	5	one-date	AO(21)	Basket(9)Maleh(8)Dhime(2)Bana(1)Gofa(1)	0.84	0.152	0.991	1	18 (12-23)	0.26	Eth_br	Eth_ap	Eth_br(0.92)	Eth_ap(0.37)Eth_af(0.16)Eth_ai(0.12)Eth_ao(0.08)Eth_aj(0.07)Eth_an(0.05)Eth_ar(0.05)	NA	NA	NA	NA	NA	NA
34. Gidicho/Kore	Eth_aj	5	one-date	AO(20)	Kore(10)Gidicho(9)Gofa(1)	0.896	0.112	0.998	1	19 (15-23)	0.16	Eth_bz	Eth_af	Eth_bz(0.71)Yemenite_Jew(0.06)Eth_cg(0.06)	Eth_af(0.32)Eth_ai(0.29)Eth_aa(0.2)Eth_ah(0.16)	NA	NA	NA	NA	NA	NA
35. Alae	Eth_ad	5	one-date	AC(6)	Alae(2)Arbore(1)Dirasha(1)Honsita(1)Masholae(1)	0.597	0.089	0.994	0.998	10 (7-17)	0.19	Eth_cc	Eth_bc	Eth_ca(0.41)Somali(0.12)Eth_bv(0.11)Eth_cl(0.11)Eth_aj(0.08)Loschbour(0.05)	Eth_bc(0.44)Eth_az(0.14)Eth_aa(0.13)Eth_br(0.12)Eth_ba(0.1)	NA	NA	NA	NA	NA	NA
37. GGamo/Gofa/Dorze/OGamo	Eth_ak	5	multiple-dates	AO(28)AC(1)	GentaGamo(10)Gofa(6)Dorze(4)OtherGamo(3)Basket(1)Gidicho(1)Kore(1)Mossiye(1)Wolayta(1)Zayse(1)	0.922	0.307	0.997	0.999	9 (1-13)	0.18	Eth_bp	Eth_ai	Eth_br(0.5)Eth_bz(0.18)Eth_ai(0.1)Eth_cf(0.09)Saudi(0.05)	Eth_ai(0.34)Eth_af(0.22)Eth_ah(0.2)Eth_aj(0.16)	59 (27-83)	0.15	Eth_bz	Eth_ai	Eth_bz(0.59)Saudi(0.14)Eth_ai(0.06)Eth_cf(0.05)Libyan_Jew(0.05)	Eth_ai(0.34)Eth_af(0.25)Eth_ah(0.23)Eth_aj(0.12)
38. Burji	Eth_ab	5	one-date	AC(3)AO(2)	Kore(2)Alae(1)Burji(1)Dirasha(1)	0.708	0.061	0.994	1	7 (5-11)	0.42	Eth_br	Eth_ae	Eth_br(0.61)Eth_by(0.08)Eth_ai(0.08)Eth_aj(0.07)	Eth_az(0.34)Eth_af(0.23)Eth_aj(0.12)Eth_ai(0.1)Eth_aa(0.07)Eth_ba(0.06)Eth_bc(0.05)	NA	NA	NA	NA	NA	NA
39. Wol_P	Eth_bk	5	one-date	AO(5)	Wolayta_Potter(5)	0.548	0.051	0.986	0.993	24 (17-33)	0.43	Eth_bp	gb_GB20	Eth_ce(0.27)Eth_br(0.25)Eth_bs(0.16)Eth_bh(0.09)	Eth_ai(0.16)Eth_ah(0.14)Eth_ar(0.12)Eth_ao(0.09)Eth_af(0.08)Eth_aj(0.06)Eth_an(0.06)Eth_bn(0.06)	NA	NA	NA	NA	NA	NA
40. Dorze/OGamo	Eth_ai	5	one-date	AO(24)	Dorze(10)OtherGamo(6)Wolayta_Smith(2)Gofa(1)Kore(1)Maleh(1)Wolayta(1)Wolayta_Cultivator(1)Wolayta_Weaver(1)	0.936	0.054	1	1	17 (14-19)	0.43	Eth_af	Eth_br	Eth_af(0.5)Eth_aj(0.26)Eth_ah(0.14)Eth_ap(0.07)	Eth_br(0.98)	NA	NA	NA	NA	NA	NA
41. Wol_S/Wol_T/Wol_P	Eth_bn	5	multiple-dates	AO(23)	Wolayta_Smith(10)Wolayta_Tanner(8)Wolayta_Potter(5)	0.927	0.384	0.999	1	13 (1-16)	0.43	gb_GB20	Eth_bp	Eth_ai(0.3)Eth_bk(0.12)Eth_ah(0.12)Eth_ar(0.09)Eth_af(0.07)Eth_bo(0.07)	Eth_br(0.3)Eth_bs(0.16)Eth_ce(0.16)Eth_bh(0.12)	71 (21-90)	0.38	gb_GB20	Eth_bp	Eth_ai(0.24)Eth_ar(0.13)Eth_ah(0.13)Eth_bo(0.1)Eth_af(0.07)Eth_bk(0.05)	Eth_br(0.39)Eth_bs(0.13)Eth_ce(0.11)Eth_bp(0.07)Eth_ca(0.06)WC1(0.06)Eth_bk(0.06)
42. Sidama	Eth_bh	5	one-date	AC(18)	Sidama(17)Gedeo(1)	0.867	0.26	0.999	1	19 (15-24)	0.36	gb_GB20	Eth_ce	Eth_bo(0.34)Eth_ai(0.14)Eth_aa(0.06)	Eth_bs(0.29)Eth_ce(0.26)Eth_ca(0.17)Eth_bz(0.08)Eth_bo(0.05)Eth_br(0.05)	NA	NA	NA	NA	NA	NA
43. Wol	Eth_be	5	one-date	AO(10)AC(1)	Wolayta(6)Wolayta_Weaver(2)Dawro(1)OtherGamo(1)Sidama(1)	0.876	0.22	1	1	12 (9-15)	0.42	Eth_ah	Eth_bp	Eth_ai(0.26)Eth_ah(0.22)Eth_af(0.2)Eth_aj(0.08)Eth_ar(0.05)	Eth_br(0.5)Eth_bz(0.35)	NA	NA	NA	NA	NA	NA
44. Basket/Dawro	Eth_bj	5	one-date	AO(13)AC(6)	Basket(4)Dawro(3)Gofa(2)Oromo(2)Bana(1)Burji(1)Dirasha(1)GentaGamo(1)Konta(1)Maleh(1)Sidama(1)Tsamay(1)	0.928	0.295	0.999	1	14 (11-16)	0.48	Eth_bp	Eth_ah	Eth_br(0.42)Eth_ca(0.27)Eth_ce(0.11)Eth_bv(0.09)	Eth_ah(0.31)Eth_ai(0.14)Eth_af(0.11)Eth_ap(0.11)Eth_ar(0.06)	NA	NA	NA	NA	NA	NA
45. Konta/Wol_W/Dawro/GGamo/Wol_C	Eth_bf	5	multiple-dates	AO(42)AC(6)	Konta(11)Wolayta_Weaver(9)Dawro(8)GentaGamo(4)Wolayta_Cultivator(4)Gofa(2)Masholae(2)OtherGamo(2)Burji(1)Dorze(1)Kambata(1)Sidama(1)Tsamay(1)Wolayta(1)	0.975	0.705	1	1	11 (8-12)	0.36	Eth_ah	Eth_bp	Eth_ai(0.33)Eth_ah(0.23)Eth_af(0.14)Eth_ar(0.09)Eth_aj(0.08)	Eth_br(0.4)Eth_bz(0.31)Eth_ce(0.14)Eth_bv(0.07)Eth_bs(0.06)	68 (39-81)	0.37	Eth_ah	Eth_bp	Eth_ai(0.33)Eth_ah(0.28)Eth_ar(0.08)Eth_aj(0.07)Eth_af(0.06)Eth_bv(0.05)Eth_an(0.05)	Eth_br(0.39)Eth_bz(0.36)Eth_ce(0.12)
46. Nao/Kafacho/Shekacho	Eth_bi	5	multiple-dates	AO(18)	Nao(7)Kafacho(4)Shekacho(3)Chara(2)Bench(1)Manjo(1)	0.955	0.324	1	1	8 (5-10)	0.32	gb_GB20	Eth_bv	Eth_ar(0.37)Eth_an(0.1)Eth_ao(0.08)Eth_br(0.08)Eth_ah(0.06)Eth_ap(0.06)	Eth_bv(0.87)	64 (29-85)	0.25	gb_GB20	Eth_bv	Eth_ar(0.33)Eth_bv(0.21)Eth_ah(0.1)Eth_av(0.09)Eth_af(0.06)Eth_an(0.06)	Eth_bv(0.7)Eth_ar(0.08)Eth_ce(0.06)
47. Halaba	Eth_bq	5	one-date	AO(6)AC(3)AS(1)	Halaba(2)Konta(2)OtherGamo(2)Amhara(1)Dawro(1)Gofa(1)Somali(1)	0.876	0.118	1	1	10 (7-13)	0.23	Eth_ah	Eth_bz	Eth_ah(0.27)Eth_ai(0.2)Eth_af(0.16)Eth_ao(0.09)Eth_ar(0.09)Eth_aj(0.08)	Eth_ca(0.41)Eth_br(0.27)Eth_ce(0.19)Eth_bv(0.1)	NA	NA	NA	NA	NA	NA
48. Berta	Eth_cz	6	one-date	NS(7)	Berta(7)	0.945	0.288	0.986	0.999	11 (8-14)	0.29	Yemen	Eth_cw	Saudi(0.33)Eth_cy(0.25)Eth_bz(0.08)Cypriot(0.07)PalestinianArabs(0.06)WC1(0.06)	Eth_cw(0.36)Eth_cy(0.22)Eth_cx(0.15)Sudan_E_Dinka(0.07)Eth_cv(0.05)	NA	NA	NA	NA	NA	NA
50. Berta	Eth_cy	6	one-date-multiway	NS(3)AO(2)	Berta(3)Mao(2)	0.809	0.051	0.94	0.999	9 (7-12)	0.34	Eth_cw	Eth_cc	Eth_cw(0.35)Eth_cx(0.27)Eth_cz(0.21)Eth_bv(0.07)	Eth_ca(0.37)Eth_cz(0.18)Eth_bv(0.18)Syrian(0.13)Eth_bz(0.1)	NA	0.17	Eth_cz	Eth_cc	Eth_cz(0.3)Syrian(0.17)WC1(0.09)Eth_bx(0.08)Turkish_Kayseri(0.07)	Eth_cz(0.25)Eth_cc(0.24)Eth_bv(0.17)Eth_ca(0.13)Eth_cx(0.12)
52. Nao/Dizi	Eth_ag	6	multiple-dates	AO(14)AC(1)	Nao(4)Dizi(3)Bench(2)Chara(2)Dhime(1)Honsita(1)Konta(1)Sheko(1)	0.915	0.325	1	1	7 (3-10)	0.4	Eth_bv	Eth_ar	Eth_bv(0.45)Eth_ar(0.18)Eth_bz(0.17)Eth_br(0.05)	Eth_ar(0.53)Eth_an(0.1)Eth_ap(0.1)Eth_ao(0.06)	68 (18-98)	0.22	Eth_be	Eth_ar	Eth_ai(0.2)Turkish_Kayseri(0.17)Kenya_Rendille(0.09)Saudi(0.08)Eth_ao(0.07)Eth_cg(0.06)Eth_bx(0.06)Eth_ap(0.06)	Eth_ar(0.51)Eth_bv(0.28)Eth_an(0.1)
53. Yem	Eth_bg	6	one-date	AO(13)	Yem(13)	0.827	0.136	0.999	1	36 (30-43)	0.32	gb_GB20	Eth_ce	Eth_ar(0.18)Eth_ai(0.13)Eth_bo(0.11)Eth_ao(0.09)Eth_ah(0.08)	Eth_ce(0.24)Eth_bs(0.23)Eth_bz(0.22)Eth_ca(0.19)Eth_bv(0.05)	NA	NA	NA	NA	NA	NA
54. Wol	Eth_br	6	one-date	AO(12)	Wolayta(11)Konta(1)	0.884	0.119	1	1	16 (12-19)	0.39	Eth_ai	Eth_bp	Eth_ai(0.51)Eth_ah(0.38)Eth_af(0.08)	Eth_bp(0.63)Eth_bz(0.36)	NA	NA	NA	NA	NA	NA
55. Hadiya/Kambata/Halaba	Eth_bs	6	multiple-dates	AC(33)AO(1)	Hadiya(13)Kambata(12)Halaba(7)Oromo(1)OtherGamo(1)	0.902	0.368	1	1	17 (1-19)	0.1	gb_GB20	Eth_ce	Eth_bo(0.21)Eth_ai(0.16)Eth_ap(0.09)Eth_an(0.07)Eth_cg(0.07)Eth_ao(0.05)	Eth_ce(0.59)Eth_bp(0.17)Eth_bz(0.1)Eth_bh(0.07)	80 (32-95)	0.17	gb_GB20	Eth_ce	Eth_bo(0.18)Eth_ai(0.16)Eth_ao(0.12)Eth_an(0.11)Eth_aa(0.06)Eth_ap(0.06)	Eth_ce(0.65)Eth_bz(0.24)
56. Wol	Eth_bp	6	one-date	AO(6)AC(2)AS(1)	Wolayta(5)Amhara(1)Hadiya(1)Oromo(1)Wolayta_Cultivator(1)	0.664	0.192	0.994	1	14 (8-23)	0.25	Eth_be	Eth_ce	Eth_ah(0.28)Eth_ai(0.25)Eth_br(0.18)Eth_bo(0.12)Eth_af(0.07)	Eth_bz(0.38)Eth_bs(0.27)Eth_br(0.17)Eth_ce(0.12)	NA	NA	NA	NA	NA	NA
57. Afar	Eth_cb	6	one-date-multiway	AC(8)	Afar(8)	0.807	0.066	0.951	1	44 (35-52)	0.29	Yemen	Eth_bt	Eth_ca(0.33)Turkish_Kayseri(0.31)WC1(0.18)Saudi(0.07)	Somali(0.26)Eth_ca(0.22)Eth_by(0.12)Eth_ce(0.12)Eth_bh(0.09)Eth_br(0.09)	NA	0.29	Somali	Eth_by	Somali(0.49)Eth_by(0.15)WC1(0.11)Turkish_Kayseri(0.08)	Eth_by(0.56)Eth_bh(0.09)Eth_br(0.08)Eth_bt(0.07)Eth_ce(0.05)
58. NegedeWoyto	Eth_bu	6	one-date-multiway	NW(8)	NegedeWoyto(8)	0.722	0.208	0.967	0.998	15 (10-18)	0.23	gb_GB20	Eth_ca	Eth_bk(0.11)Eth_ai(0.1)Eth_ar(0.09)Eth_bo(0.08)Eth_bv(0.08)Eth_bg(0.07)Eth_as(0.06)Eth_aj(0.06)Eth_an(0.05)Eth_ao(0.05)	Eth_ca(0.52)Eth_ce(0.21)Eth_by(0.08)Turkish(0.07)	NA	0.22	Eth_bp	Eth_ca	Eth_ce(0.17)Eth_by(0.16)Eth_br(0.16)Turkish(0.1)Eth_aj(0.06)Eth_bv(0.06)Iranian(0.06)Eth_au(0.05)	Eth_ca(0.45)Eth_ce(0.19)Eth_bk(0.06)
59. Mao	Eth_cd	6	one-date-multiway	AO(6)AC(2)AS(1)	Mao(4)Oromo(2)Shinasha(2)Amhara(1)	0.767	0.136	0.843	0.999	7 (3-9)	0.08	Eth_cw	Eth_cc	Eth_cw(0.38)Eth_cx(0.18)Sudan_E_Dinka(0.09)Somali(0.08)Eth_bo(0.07)	Eth_cc(0.29)Eth_bv(0.28)Eth_ca(0.25)Eth_ce(0.14)	NA	0.35	Eth_bv	Eth_bz	Eth_bv(0.69)Eth_bh(0.07)	Eth_cc(0.5)Eth_ca(0.34)Eth_ce(0.11)
60. Oromo	Eth_cc	6	one-date-multiway	AC(18)AS(2)	Oromo(18)Amhara(2)	0.868	0.19	0.966	0.997	9 (6-11)	0.09	Eth_cw	Eth_bz	Eth_bv(0.21)Eth_cv(0.18)Eth_cx(0.16)Eth_ar(0.13)Eth_ao(0.08)Eth_ba(0.06)	Eth_bz(0.78)Eth_bv(0.11)Eth_ca(0.06)	NA	0.48	Eth_bz	Eth_bz	Eth_bz(0.41)Eth_ca(0.4)Eth_cv(0.07)	Eth_bv(0.35)Eth_ca(0.33)Eth_ce(0.13)Eth_cf(0.06)
61. Shekacho/Kafacho	Eth_bv	6	one-date	AO(26)	Shekacho(13)Kafacho(11)Nao(2)	0.921	0.186	1	1	13 (11-16)	0.12	Eth_ar	Eth_cc	Eth_ar(0.65)Eth_an(0.19)Eth_ai(0.07)Eth_av(0.05)	Eth_cc(0.94)	NA	NA	NA	NA	NA	NA
62. Gurage/Halaba	Eth_ce	6	one-date	AS(18)AC(10)AO(1)	Gurage(15)Halaba(5)Agaw(2)Amhara(2)Afar(1)Gofa(1)Oromo(1)Sidama(1)Tigraway(1)	0.845	0.199	1	1	24 (20-30)	0.12	gb_GB20	Eth_ca	Eth_bo(0.18)Eth_ai(0.13)Eth_bk(0.09)Eth_ap(0.08)Eth_af(0.08)Eth_ao(0.07)Eth_an(0.05)	Eth_ca(0.7)Eth_bs(0.28)	NA	NA	NA	NA	NA	NA
63. Qimant	Eth_bx	6	one-date-multiway	AC(17)	Qimant(17)	0.753	0.127	0.96	0.998	70 (56-81)	0.13	Yemen	Eth_ca	WC1(0.27)Saudi(0.23)Eth_ca(0.2)Ukrainian_East(0.12)Iceman(0.1)	Eth_ca(0.75)Eth_bk(0.08)Eth_bw(0.05)	NA	0.13	gb_GB20	Eth_ca	Eth_bw(0.15)Eth_cf(0.11)Eth_bk(0.08)Eth_bo(0.07)Eth_cv(0.07)Eth_aq(0.06)Eth_af(0.05)Eth_ao(0.05)	Eth_ca(0.61)Eth_by(0.34)
64. BetaIsrael	Eth_bw	6	one-date	AS(12)	BetaIsrael(12)	0.562	0.048	0.999	1	82 (63-106)	0.08	Turkish_Kayseri	Eth_ca	WC1(0.41)English_Cornwall_GBR(0.32)Ukrainian_East(0.13)Saudi(0.1)	Eth_ca(0.79)Eth_by(0.08)Eth_bx(0.07)	NA	NA	NA	NA	NA	NA
65. Shinasha	Eth_cf	6	one-date	AO(15)NS(1)	Shinasha(14)Berta(1)Mao(1)	0.729	0.171	0.992	1	23 (17-32)	0.06	Eth_cy	Eth_ca	Eth_bv(0.42)Eth_cx(0.17)Eth_cv(0.17)Eth_ba(0.15)	Eth_ca(0.88)Eth_cc(0.1)	NA	NA	NA	NA	NA	NA
66. Amhara/Agaw	Eth_ca	6	one-date	AS(26)AC(25)AO(3)	Amhara(25)Agaw(24)BetaIsrael(1)Oromo(1)OtherGamo(1)Shinasha(1)Zayse(1)	0.893	0.19	0.999	0.999	68 (56-75)	0.08	Syria	Eth_bz	WC1(0.42)Saudi(0.24)Ukrainian_East(0.22)Turkish(0.05)	Eth_ce(0.36)Eth_bz(0.25)Eth_cc(0.19)	NA	NA	NA	NA	NA	NA
67. Tigraway/Agaw	Eth_by	6	one-date	AS(13)AC(5)	Tigraway(12)Agaw(4)Afar(1)Amhara(1)	0.852	0.075	0.997	1	46 (38-55)	0.09	Syria	Eth_ca	WC1(0.27)Saudi(0.16)Albanian(0.13)Iceman(0.1)Israeli_Arabs(0.08)BedouinA(0.06)Yemenite_Jew(0.06)	Eth_ca(0.73)Eth_ce(0.11)Eth_cb(0.08)	NA	NA	NA	NA	NA	NA
68. Amhara/Oromo	Eth_bz	6	one-date	AS(19)AC(4)AO(1)	Amhara(19)Oromo(4)Bana(1)	0.787	0.035	0.997	1	71 (58-82)	0.09	Syria	Eth_ca	WC1(0.34)Saudi(0.29)Greek_Comas(0.18)Yemenite_Jew(0.12)	Eth_ca(0.59)Eth_cc(0.33)Eth_ce(0.07)	NA	NA	NA	NA	NA	NA
69. Nuer/Anuak	Eth_ci		uncertain	NS(19)	Nuer(11)Anuak(8)	0.819	0.073	0.921	0.98	24 (18-31)	0.34	Chad_Bulala	Eth_ch	Sudan_E_Dinka(0.5)Mende_Sierra_Leone_MSL(0.13)Eth_cj(0.08)Cameroon_Mbo(0.06)	Sudan_E_Dinka(0.37)Eth_ch(0.29)Eth_cp(0.06)	NA	NA	NA	NA	NA	NA
Supplementary Data 8. Details of GLOBETROTTER inference under the “Ethiopia-internal” analysis, testing for recent admixture among Ethiopian groups.
Clusters are named/numbered in first column as in Figure 3, though with three additional groups added in the final rows. Legend for all columns provided in Supplementary Data 7.

## Sheet: Supplementary Data 9. Genetic simil
	Afroasiatic_Cushitic	AC_Central	AC_East	AC_East_Highland	AC_East_Lowland_Dullay	AC_East_Lowland_Konso-Gidole	AC_East_Lowland_Oromo	AC_East_Lowland_Saho-Afar	AC_East_Lowland_Somali	AC_East_Lowland_Western_Omo-Tana	Afroasiatic_Omotic	AO_North	AO_North_Chara	AO_North_Dizoid	AO_North_Gimira	AO_North_Gonga	AO_North_Janjero	AO_North_Ometo	AO_South	AO_South_South1	AO_South_South2	AO_South_South3	Afroasiatic_Semitic	Nilo-Saharan	NS_Core	NS_Core_Koman	NS_Core_Koman?	NS_Core_Nilotic	NS_Core_Surmic	NS_Satellites	Chabu	NegedeWoyto	cannot.distinguish.from
Afroasiatic_Cushitic	0.629(NA)	NA	NA	NA	NA	NA	NA	NA	NA	NA	0.612(0.2365)	NA	NA	NA	NA	NA	NA	NA	NA	NA	NA	NA	0.666(0.99965)	0.468(<0.00001)	NA	NA	NA	NA	NA	NA	0.326(<0.00001)	0.553(0.18493)	Afroasiatic_Omotic,Afroasiatic_Semitic,NegedeWoyto
AC_Central	NA	0.849(NA)	0.626(<0.00001)	NA	NA	NA	NA	NA	NA	NA	NA	NA	NA	NA	NA	NA	NA	NA	NA	NA	NA	NA	NA	NA	NA	NA	NA	NA	NA	NA	NA	NA	none
AC_East	NA	0.626(0.86778)	0.628(NA)	NA	NA	NA	NA	NA	NA	NA	NA	NA	NA	NA	NA	NA	NA	NA	NA	NA	NA	NA	NA	NA	NA	NA	NA	NA	NA	NA	NA	NA	Central
AC_East_Highland	NA	NA	NA	0.765(NA)	0.562(<0.00001)	0.61(<0.00001)	0.763(0.4664)	0.736(0.34005)	0.647(0.00005)	0.601(<0.00001)	NA	NA	NA	NA	NA	NA	NA	NA	NA	NA	NA	NA	NA	NA	NA	NA	NA	NA	NA	NA	NA	NA	Lowland_Oromo,Lowland_Saho-Afar
AC_East_Lowland_Dullay	NA	NA	NA	0.562(<0.00001)	0.699(NA)	0.76(1)	0.487(<0.00001)	0.47(0.0054)	0.467(0.00001)	0.522(0.00023)	NA	NA	NA	NA	NA	NA	NA	NA	NA	NA	NA	NA	NA	NA	NA	NA	NA	NA	NA	NA	NA	NA	Lowland_Konso-Gidole
AC_East_Lowland_Konso-Gidole	NA	NA	NA	0.61(<0.00001)	0.76(0.06709)	0.772(NA)	0.526(<0.00001)	0.505(<0.00001)	0.493(<0.00001)	0.535(<0.00001)	NA	NA	NA	NA	NA	NA	NA	NA	NA	NA	NA	NA	NA	NA	NA	NA	NA	NA	NA	NA	NA	NA	Lowland_Dullay
AC_East_Lowland_Oromo	NA	NA	NA	0.763(0.00004)	0.487(<0.00001)	0.526(<0.00001)	0.855(NA)	0.82(0.34049)	0.681(<0.00001)	0.59(<0.00001)	NA	NA	NA	NA	NA	NA	NA	NA	NA	NA	NA	NA	NA	NA	NA	NA	NA	NA	NA	NA	NA	NA	Lowland_Saho-Afar
AC_East_Lowland_Saho-Afar	NA	NA	NA	0.736(<0.00001)	0.47(<0.00001)	0.505(<0.00001)	0.82(<0.00001)	0.891(NA)	0.708(<0.00001)	0.599(<0.00001)	NA	NA	NA	NA	NA	NA	NA	NA	NA	NA	NA	NA	NA	NA	NA	NA	NA	NA	NA	NA	NA	NA	none
AC_East_Lowland_Somali	NA	NA	NA	0.647(<0.00001)	0.467(<0.00001)	0.493(<0.00001)	0.681(<0.00001)	0.708(0.00006)	0.868(NA)	0.623(<0.00001)	NA	NA	NA	NA	NA	NA	NA	NA	NA	NA	NA	NA	NA	NA	NA	NA	NA	NA	NA	NA	NA	NA	none
AC_East_Lowland_Western_Omo-Tana	NA	NA	NA	0.601(<0.00001)	0.522(<0.00001)	0.535(<0.00001)	0.59(<0.00001)	0.599(0.00253)	0.623(<0.00001)	0.727(NA)	NA	NA	NA	NA	NA	NA	NA	NA	NA	NA	NA	NA	NA	NA	NA	NA	NA	NA	NA	NA	NA	NA	none
Afroasiatic_Omotic	0.612(0.00011)	NA	NA	NA	NA	NA	NA	NA	NA	NA	0.65(NA)	NA	NA	NA	NA	NA	NA	NA	NA	NA	NA	NA	0.616(0.82591)	0.468(<0.00001)	NA	NA	NA	NA	NA	NA	0.325(<0.00001)	0.545(0.13508)	Afroasiatic_Semitic,NegedeWoyto
AO_North	NA	NA	NA	NA	NA	NA	NA	NA	NA	NA	NA	0.699(NA)	NA	NA	NA	NA	NA	NA	0.584(<0.00001)	NA	NA	NA	NA	NA	NA	NA	NA	NA	NA	NA	NA	NA	none
AO_North_Chara	NA	NA	NA	NA	NA	NA	NA	NA	NA	NA	NA	NA	0.86(NA)	0.793(0.00289)	0.819(0.1564)	0.607(<0.00001)	0.683(<0.00001)	0.707(<0.00001)	NA	NA	NA	NA	NA	NA	NA	NA	NA	NA	NA	NA	NA	NA	Gimira
AO_North_Dizoid	NA	NA	NA	NA	NA	NA	NA	NA	NA	NA	NA	NA	0.793(0.53056)	0.791(NA)	0.839(0.79302)	0.632(<0.00001)	0.708(0.0358)	0.706(<0.00001)	NA	NA	NA	NA	NA	NA	NA	NA	NA	NA	NA	NA	NA	NA	Chara,Gimira,Janjero
AO_North_Gimira	NA	NA	NA	NA	NA	NA	NA	NA	NA	NA	NA	NA	0.819(0.00042)	0.839(0.06997)	0.876(NA)	0.618(<0.00001)	0.694(<0.00001)	0.711(<0.00001)	NA	NA	NA	NA	NA	NA	NA	NA	NA	NA	NA	NA	NA	NA	Dizoid
AO_North_Gonga	NA	NA	NA	NA	NA	NA	NA	NA	NA	NA	NA	NA	0.607(0.2606)	0.632(0.80751)	0.618(0.36159)	0.647(NA)	0.717(0.79148)	0.628(0.95714)	NA	NA	NA	NA	NA	NA	NA	NA	NA	NA	NA	NA	NA	NA	Chara,Dizoid,Gimira,Janjero,Ometo
AO_North_Janjero	NA	NA	NA	NA	NA	NA	NA	NA	NA	NA	NA	NA	0.683(<0.00001)	0.708(<0.00001)	0.694(<0.00001)	0.717(<0.00001)	0.93(NA)	0.735(<0.00001)	NA	NA	NA	NA	NA	NA	NA	NA	NA	NA	NA	NA	NA	NA	none
AO_North_Ometo	NA	NA	NA	NA	NA	NA	NA	NA	NA	NA	NA	NA	0.707(0.13661)	0.706(0.09131)	0.711(0.19912)	0.628(<0.00001)	0.735(0.3447)	0.759(NA)	NA	NA	NA	NA	NA	NA	NA	NA	NA	NA	NA	NA	NA	NA	Chara,Dizoid,Gimira,Janjero
AO_South	NA	NA	NA	NA	NA	NA	NA	NA	NA	NA	NA	0.584(0.99654)	NA	NA	NA	NA	NA	NA	0.587(NA)	NA	NA	NA	NA	NA	NA	NA	NA	NA	NA	NA	NA	NA	North
AO_South_South1	NA	NA	NA	NA	NA	NA	NA	NA	NA	NA	NA	NA	NA	NA	NA	NA	NA	NA	NA	0.635(NA)	0.543(0.00001)	0.683(0.82357)	NA	NA	NA	NA	NA	NA	NA	NA	NA	NA	South3
AO_South_South2	NA	NA	NA	NA	NA	NA	NA	NA	NA	NA	NA	NA	NA	NA	NA	NA	NA	NA	NA	0.543(0.99187)	0.523(NA)	0.611(0.96541)	NA	NA	NA	NA	NA	NA	NA	NA	NA	NA	South1,South3
AO_South_South3	NA	NA	NA	NA	NA	NA	NA	NA	NA	NA	NA	NA	NA	NA	NA	NA	NA	NA	NA	0.683(<0.00001)	0.611(<0.00001)	0.86(NA)	NA	NA	NA	NA	NA	NA	NA	NA	NA	NA	none
Afroasiatic_Semitic	0.666(<0.00001)	NA	NA	NA	NA	NA	NA	NA	NA	NA	0.616(<0.00001)	NA	NA	NA	NA	NA	NA	NA	NA	NA	NA	NA	0.868(NA)	0.46(<0.00001)	NA	NA	NA	NA	NA	NA	0.318(<0.00001)	0.641(<0.00001)	none
Nilo-Saharan	0.468(<0.00001)	NA	NA	NA	NA	NA	NA	NA	NA	NA	0.468(<0.00001)	NA	NA	NA	NA	NA	NA	NA	NA	NA	NA	NA	0.46(0.00025)	0.603(NA)	NA	NA	NA	NA	NA	NA	0.439(0.00444)	0.421(0.00129)	none
NS_Core	NA	NA	NA	NA	NA	NA	NA	NA	NA	NA	NA	NA	NA	NA	NA	NA	NA	NA	NA	NA	NA	NA	NA	NA	0.609(NA)	NA	NA	NA	NA	0.568(0.24229)	0.443(0.00519)	NA	Satellites
NS_Core_Koman	NA	NA	NA	NA	NA	NA	NA	NA	NA	NA	NA	NA	NA	NA	NA	NA	NA	NA	NA	NA	NA	NA	NA	NA	NA	0.929(NA)	0.702(<0.00001)	0.628(<0.00001)	0.56(<0.00001)	NA	0.415(<0.00001)	NA	none
NS_Core_Koman?	NA	NA	NA	NA	NA	NA	NA	NA	NA	NA	NA	NA	NA	NA	NA	NA	NA	NA	NA	NA	NA	NA	NA	NA	NA	0.702(<0.00001)	0.935(NA)	0.573(<0.00001)	0.496(<0.00001)	NA	0.386(<0.00001)	NA	none
NS_Core_Nilotic	NA	NA	NA	NA	NA	NA	NA	NA	NA	NA	NA	NA	NA	NA	NA	NA	NA	NA	NA	NA	NA	NA	NA	NA	NA	0.628(0.00001)	0.573(<0.00001)	0.821(NA)	0.645(<0.00001)	NA	0.442(<0.00001)	NA	none
NS_Core_Surmic	NA	NA	NA	NA	NA	NA	NA	NA	NA	NA	NA	NA	NA	NA	NA	NA	NA	NA	NA	NA	NA	NA	NA	NA	NA	0.56(0.16259)	0.496(0.00032)	0.645(0.94117)	0.632(NA)	NA	0.458(0.00477)	NA	Koman,Nilotic
NS_Satellites	NA	NA	NA	NA	NA	NA	NA	NA	NA	NA	NA	NA	NA	NA	NA	NA	NA	NA	NA	NA	NA	NA	NA	NA	0.568(<0.00001)	NA	NA	NA	NA	0.791(NA)	0.388(<0.00001)	NA	none
Chabu	0.326(<0.00001)	NA	NA	NA	NA	NA	NA	NA	NA	NA	0.325(<0.00001)	NA	NA	NA	NA	NA	NA	NA	NA	NA	NA	NA	0.318(<0.00001)	0.439(<0.00001)	0.443(<0.00001)	0.415(<0.00001)	0.386(<0.00001)	0.442(<0.00001)	0.458(<0.00001)	0.388(<0.00001)	0.897(NA)	0.299(<0.00001)	none
NegedeWoyto	0.553(<0.00001)	NA	NA	NA	NA	NA	NA	NA	NA	NA	0.545(<0.00001)	NA	NA	NA	NA	NA	NA	NA	NA	NA	NA	NA	0.641(<0.00001)	0.421(<0.00001)	NA	NA	NA	NA	NA	NA	0.299(<0.00001)	0.859(NA)	none
Supplementary Data 9. Average genetic similarity (1-TVD) among all pairwise comparisons of individuals from different language classifications, under the “Ethiopia-internal” analysis. Parentheses give p-values testing the null hypothesis that individuals from the row group are no more genetically similar to each other on average than individuals from this group and the column group, without adjus…

## Sheet: Supplementary Data 10. Genetic simil
	Afroasiatic_Cushitic	AC_Central	AC_East	AC_East_Highland	AC_East_Lowland_Dullay	AC_East_Lowland_Konso-Gidole	AC_East_Lowland_Oromo	AC_East_Lowland_Saho-Afar	AC_East_Lowland_Somali	AC_East_Lowland_Western_Omo-Tana	Afroasiatic_Omotic	AO_North	AO_North_Chara	AO_North_Dizoid	AO_North_Gimira	AO_North_Gonga	AO_North_Janjero	AO_North_Ometo	AO_South	AO_South_South1	AO_South_South2	AO_South_South3	Afroasiatic_Semitic	Nilo-Saharan	NS_Core	NS_Core_Koman	NS_Core_Koman?	NS_Core_Nilotic	NS_Core_Surmic	NS_Satellites	Chabu	NegedeWoyto	cannot.distinguish.from
Afroasiatic_Cushitic	0.889(NA)	NA	NA	NA	NA	NA	NA	NA	NA	NA	0.9(1)	NA	NA	NA	NA	NA	NA	NA	NA	NA	NA	NA	0.875(0.67523)	0.789(<0.00001)	NA	NA	NA	NA	NA	NA	0.802(0.01315)	0.899(0.61703)	Afroasiatic_Omotic,Afroasiatic_Semitic,Chabu,NegedeWoyto
AC_Central	NA	0.954(NA)	0.868(<0.00001)	NA	NA	NA	NA	NA	NA	NA	NA	NA	NA	NA	NA	NA	NA	NA	NA	NA	NA	NA	NA	NA	NA	NA	NA	NA	NA	NA	NA	NA	none
AC_East	NA	0.868(0.21845)	0.894(NA)	NA	NA	NA	NA	NA	NA	NA	NA	NA	NA	NA	NA	NA	NA	NA	NA	NA	NA	NA	NA	NA	NA	NA	NA	NA	NA	NA	NA	NA	Central
AC_East_Highland	NA	NA	NA	0.921(NA)	0.914(0.42542)	0.917(0.88652)	0.911(0.11856)	0.898(0.13588)	0.847(<0.00001)	0.86(<0.00001)	NA	NA	NA	NA	NA	NA	NA	NA	NA	NA	NA	NA	NA	NA	NA	NA	NA	NA	NA	NA	NA	NA	Lowland_Dullay,Lowland_Konso-Gidole,Lowland_Oromo,Lowland_Saho-Afar
AC_East_Lowland_Dullay	NA	NA	NA	0.914(<0.00001)	0.949(NA)	0.953(0.85788)	0.862(<0.00001)	0.84(<0.00001)	0.829(<0.00001)	0.899(0.00001)	NA	NA	NA	NA	NA	NA	NA	NA	NA	NA	NA	NA	NA	NA	NA	NA	NA	NA	NA	NA	NA	NA	Lowland_Konso-Gidole
AC_East_Lowland_Konso-Gidole	NA	NA	NA	0.917(<0.00001)	0.953(0.60941)	0.951(NA)	0.868(<0.00001)	0.845(<0.00001)	0.831(<0.00001)	0.893(<0.00001)	NA	NA	NA	NA	NA	NA	NA	NA	NA	NA	NA	NA	NA	NA	NA	NA	NA	NA	NA	NA	NA	NA	Lowland_Dullay
AC_East_Lowland_Oromo	NA	NA	NA	0.911(0.00341)	0.862(<0.00001)	0.868(<0.00001)	0.932(NA)	0.93(0.60416)	0.847(<0.00001)	0.812(<0.00001)	NA	NA	NA	NA	NA	NA	NA	NA	NA	NA	NA	NA	NA	NA	NA	NA	NA	NA	NA	NA	NA	NA	Lowland_Saho-Afar
AC_East_Lowland_Saho-Afar	NA	NA	NA	0.898(0.00001)	0.84(<0.00001)	0.845(<0.00001)	0.93(0.00236)	0.947(NA)	0.855(<0.00001)	0.8(<0.00001)	NA	NA	NA	NA	NA	NA	NA	NA	NA	NA	NA	NA	NA	NA	NA	NA	NA	NA	NA	NA	NA	NA	none
AC_East_Lowland_Somali	NA	NA	NA	0.847(<0.00001)	0.829(<0.00001)	0.831(<0.00001)	0.847(<0.00001)	0.855(0.00005)	0.93(NA)	0.815(<0.00001)	NA	NA	NA	NA	NA	NA	NA	NA	NA	NA	NA	NA	NA	NA	NA	NA	NA	NA	NA	NA	NA	NA	none
AC_East_Lowland_Western_Omo-Tana	NA	NA	NA	0.86(0.00006)	0.899(0.3519)	0.893(0.4081)	0.812(<0.00001)	0.8(0.00004)	0.815(<0.00001)	0.91(NA)	NA	NA	NA	NA	NA	NA	NA	NA	NA	NA	NA	NA	NA	NA	NA	NA	NA	NA	NA	NA	NA	NA	Lowland_Dullay,Lowland_Konso-Gidole
Afroasiatic_Omotic	0.9(<0.00001)	NA	NA	NA	NA	NA	NA	NA	NA	NA	0.917(NA)	NA	NA	NA	NA	NA	NA	NA	NA	NA	NA	NA	0.866(0.00008)	0.812(<0.00001)	NA	NA	NA	NA	NA	NA	0.83(0.00382)	0.899(0.28129)	NegedeWoyto
AO_North	NA	NA	NA	NA	NA	NA	NA	NA	NA	NA	NA	0.924(NA)	NA	NA	NA	NA	NA	NA	0.903(0.02161)	NA	NA	NA	NA	NA	NA	NA	NA	NA	NA	NA	NA	NA	South
AO_North_Chara	NA	NA	NA	NA	NA	NA	NA	NA	NA	NA	NA	NA	0.95(NA)	0.942(0.14152)	0.953(0.64836)	0.89(0.00007)	0.91(<0.00001)	0.929(0.00581)	NA	NA	NA	NA	NA	NA	NA	NA	NA	NA	NA	NA	NA	NA	Dizoid,Gimira
AO_North_Dizoid	NA	NA	NA	NA	NA	NA	NA	NA	NA	NA	NA	NA	0.942(0.78105)	0.93(NA)	0.945(0.77888)	0.894(<0.00001)	0.916(0.20099)	0.929(0.74323)	NA	NA	NA	NA	NA	NA	NA	NA	NA	NA	NA	NA	NA	NA	Chara,Gimira,Janjero,Ometo
AO_North_Gimira	NA	NA	NA	NA	NA	NA	NA	NA	NA	NA	NA	NA	0.953(0.32281)	0.945(0.12671)	0.955(NA)	0.894(0.0005)	0.916(<0.00001)	0.935(0.01317)	NA	NA	NA	NA	NA	NA	NA	NA	NA	NA	NA	NA	NA	NA	Chara,Dizoid,Ometo
AO_North_Gonga	NA	NA	NA	NA	NA	NA	NA	NA	NA	NA	NA	NA	0.89(0.33516)	0.894(0.72133)	0.894(0.42022)	0.898(NA)	0.922(0.8439)	0.909(1)	NA	NA	NA	NA	NA	NA	NA	NA	NA	NA	NA	NA	NA	NA	Chara,Dizoid,Gimira,Janjero,Ometo
AO_North_Janjero	NA	NA	NA	NA	NA	NA	NA	NA	NA	NA	NA	NA	0.91(<0.00001)	0.916(<0.00001)	0.916(<0.00001)	0.922(<0.00001)	0.962(NA)	0.941(<0.00001)	NA	NA	NA	NA	NA	NA	NA	NA	NA	NA	NA	NA	NA	NA	none
AO_North_Ometo	NA	NA	NA	NA	NA	NA	NA	NA	NA	NA	NA	NA	0.929(0.182)	0.929(0.02955)	0.935(0.35804)	0.909(<0.00001)	0.941(0.52131)	0.94(NA)	NA	NA	NA	NA	NA	NA	NA	NA	NA	NA	NA	NA	NA	NA	Chara,Dizoid,Gimira,Janjero
AO_South	NA	NA	NA	NA	NA	NA	NA	NA	NA	NA	NA	0.903(0.00003)	NA	NA	NA	NA	NA	NA	0.932(NA)	NA	NA	NA	NA	NA	NA	NA	NA	NA	NA	NA	NA	NA	none
AO_South_South1	NA	NA	NA	NA	NA	NA	NA	NA	NA	NA	NA	NA	NA	NA	NA	NA	NA	NA	NA	0.898(NA)	0.926(1)	0.922(0.85999)	NA	NA	NA	NA	NA	NA	NA	NA	NA	NA	South2,South3
AO_South_South2	NA	NA	NA	NA	NA	NA	NA	NA	NA	NA	NA	NA	NA	NA	NA	NA	NA	NA	NA	0.926(<0.00001)	0.964(NA)	0.96(0.13039)	NA	NA	NA	NA	NA	NA	NA	NA	NA	NA	South3
AO_South_South3	NA	NA	NA	NA	NA	NA	NA	NA	NA	NA	NA	NA	NA	NA	NA	NA	NA	NA	NA	0.922(0.00123)	0.96(0.90367)	0.956(NA)	NA	NA	NA	NA	NA	NA	NA	NA	NA	NA	South2
Afroasiatic_Semitic	0.875(<0.00001)	NA	NA	NA	NA	NA	NA	NA	NA	NA	0.866(<0.00001)	NA	NA	NA	NA	NA	NA	NA	NA	NA	NA	NA	0.95(NA)	0.717(<0.00001)	NA	NA	NA	NA	NA	NA	0.72(<0.00001)	0.937(0.08949)	NegedeWoyto
Nilo-Saharan	0.789(<0.00001)	NA	NA	NA	NA	NA	NA	NA	NA	NA	0.812(<0.00001)	NA	NA	NA	NA	NA	NA	NA	NA	NA	NA	NA	0.717(<0.00001)	0.896(NA)	NA	NA	NA	NA	NA	NA	0.916(0.71017)	0.755(0.00076)	Chabu
NS_Core	NA	NA	NA	NA	NA	NA	NA	NA	NA	NA	NA	NA	NA	NA	NA	NA	NA	NA	NA	NA	NA	NA	NA	NA	0.905(NA)	NA	NA	NA	NA	0.837(0.02053)	0.921(0.69607)	NA	Chabu,Satellites
NS_Core_Koman	NA	NA	NA	NA	NA	NA	NA	NA	NA	NA	NA	NA	NA	NA	NA	NA	NA	NA	NA	NA	NA	NA	NA	NA	NA	0.965(NA)	0.961(0.45848)	0.869(<0.00001)	0.915(<0.00001)	NA	0.959(0.30597)	NA	Koman?,Chabu
NS_Core_Koman?	NA	NA	NA	NA	NA	NA	NA	NA	NA	NA	NA	NA	NA	NA	NA	NA	NA	NA	NA	NA	NA	NA	NA	NA	NA	0.961(0.01684)	0.969(NA)	0.873(<0.00001)	0.914(<0.00001)	NA	0.95(<0.00001)	NA	Koman
NS_Core_Nilotic	NA	NA	NA	NA	NA	NA	NA	NA	NA	NA	NA	NA	NA	NA	NA	NA	NA	NA	NA	NA	NA	NA	NA	NA	NA	0.869(0.02974)	0.873(<0.00001)	0.916(NA)	0.886(0.02842)	NA	0.876(0.01724)	NA	Koman,Surmic,Chabu
NS_Core_Surmic	NA	NA	NA	NA	NA	NA	NA	NA	NA	NA	NA	NA	NA	NA	NA	NA	NA	NA	NA	NA	NA	NA	NA	NA	NA	0.915(0.49383)	0.914(0.46018)	0.886(0.0911)	0.916(NA)	NA	0.925(0.60913)	NA	Koman,Koman?,Nilotic,Chabu
NS_Satellites	NA	NA	NA	NA	NA	NA	NA	NA	NA	NA	NA	NA	NA	NA	NA	NA	NA	NA	NA	NA	NA	NA	NA	NA	0.837(0.00029)	NA	NA	NA	NA	0.909(NA)	0.856(0.09263)	NA	Chabu
Chabu	0.802(<0.00001)	NA	NA	NA	NA	NA	NA	NA	NA	NA	0.83(<0.00001)	NA	NA	NA	NA	NA	NA	NA	NA	NA	NA	NA	0.72(<0.00001)	0.916(<0.00001)	0.921(<0.00001)	0.959(<0.00001)	0.95(<0.00001)	0.876(<0.00001)	0.925(<0.00001)	0.856(<0.00001)	0.97(NA)	0.761(<0.00001)	none
NegedeWoyto	0.899(0.00453)	NA	NA	NA	NA	NA	NA	NA	NA	NA	0.899(0.00174)	NA	NA	NA	NA	NA	NA	NA	NA	NA	NA	NA	0.937(0.27012)	0.755(<0.00001)	NA	NA	NA	NA	NA	NA	0.761(<0.00001)	0.948(NA)	Afroasiatic_Semitic
Supplementary Data 10. Average genetic similarity (1-TVD) among all pairwise comparisons of individuals from different language classifications, under the “Ethiopia-external” analysis. Parentheses give p-values testing the null hypothesis that individuals from the row group are no more genetically similar to each other on average than individuals from this group and the column group, without adju…

[truncated: 3 more sheets: Supplementary Data 11. Fst, Supplementary Data 12. Reported Cultural Practices, Supplementary Data 13. Genetic similarity to Mursi, Suri and Zilmamo]
